# Supplementary material for: Transcriptional repression of NFKBIA triggers constitutive IKK‐ and proteasome‐independent p65/RelA activation in senescence
Source: EMBO J. 2021 Jan 18;40(6):e104296. doi: 10.15252/embj.2019104296 (PMC7957429; doi:10.15252/embj.2019104296)
Supplement: Supplementary file 2 — Table EV1 [file EMBJ-40-e104296-s004.xlsx]

## Sheet: Table EV1
Table EV1: Gene ontology analysis, showing GO terms with Benjamini p value < 0.05. In blue: GO overlap between 1st phase and 2nd phase. In purple: GO overlap between 2nd phase and NFKBIA shRNA.
First Phase		Benjamini		Second Phase		Benjamini		NFKBIA shRNA		Benjamini
GO TERM	Definition	p value		GO TERM	Definition	p value		GO TERM	Definition	p value
GO:0042981	regulation of apoptotic process	5.59175e-06		GO:0009611	response to wounding	1.86793e-14		GO:0009611	response to wounding	0.000180764
GO:0043067	regulation of programmed cell death	3.17433e-06		GO:0006954	inflammatory response	2.20662e-11		GO:0016485	protein processing	0.000135039
GO:0010941	regulation of cell death	2.21861e-06		GO:0006952	defense response	1.12474e-10		GO:0050778	positive regulation of immune response	0.000600049
GO:0043066	negative regulation of apoptotic process	5.36711e-05		GO:0006955	immune response	1.16065e-10		GO:0048584	positive regulation of response to stimulus	0.000575373
GO:0043069	negative regulation of programmed cell death	4.83398e-05		GO:0007155	cell adhesion	5.41392e-06		GO:0051605	protein processing	0.000955408
GO:0060548	negative regulation of cell death	4.12407e-05		GO:0022610	biological adhesion	4.85836e-06		GO:0006952	defense response	0.000988956
GO:0042127	regulation of cell population proliferation	5.53549e-05		GO:0032101	regulation of response to external stimulus	1.6151e-05		GO:0002253	activation of immune response	0.00129597
GO:0006915	apoptotic process	0.000257465		GO:0007267	cell-cell signaling	7.17394e-05		GO:0002526	acute inflammatory response	0.00151703
GO:0012501	programmed cell death	0.000261481		GO:0002526	acute inflammatory response	9.49809e-05		GO:0002684	positive regulation of immune system process	0.00208125
GO:0007050	cell cycle arrest	0.000593776		GO:0002684	positive regulation of immune system process	8.80455e-05		GO:0006956	complement activation	0.00193529
GO:0008284	positive regulation of cell population proliferation	0.000762761		GO:0006811	ion transport	8.37444e-05		GO:0002541	activation of plasma proteins involved in acute inflammatory response	0.00199482
GO:0008219	cell death	0.000830184		GO:0006928	movement of cell or subcellular component	0.000177098		GO:0006959	humoral immune response	0.00318934
GO:0016265	obsolete death	0.000814252		GO:0051240	positive regulation of multicellular organismal process	0.000352822		GO:0006954	inflammatory response	0.00412737
GO:0006916	negative regulation of apoptotic process	0.000901897		GO:0007626	locomotory behavior	0.00033224		GO:0006955	immune response	0.00741648
GO:0051384	response to glucocorticoid	0.00285498		GO:0048870	cell motility	0.000388501		GO:0045087	innate immune response	0.00769476
GO:0031960	response to corticosteroid	0.00374768		GO:0051674	localization of cell	0.000388501		GO:0006957	complement activation, alternative pathway	0.0133925
GO:0043065	positive regulation of apoptotic process	0.00563156		GO:0007610	behavior	0.00040231
GO:0043068	positive regulation of programmed cell death	0.00555425		GO:0010033	response to organic substance	0.00038196
GO:0010942	positive regulation of cell death	0.00541537		GO:0051046	regulation of secretion	0.000501826
GO:0009617	response to bacterium	0.00603039		GO:0016477	cell migration	0.00180751
GO:0051726	regulation of cell cycle	0.00834512		GO:0048584	positive regulation of response to stimulus	0.00188574
				GO:0060341	regulation of cellular localization	0.00211721
				GO:0042330	taxis	0.00216672
				GO:0006935	hemotaxis	0.00216672
				GO:0002252	immune effector process	0.00257457
				GO:0008284	positive regulation of cell population proliferation	0.0026205
				GO:0030855	epithelial cell differentiation	0.00341969
				GO:0044057	regulation of system process	0.00338714
				GO:0045087	innate immune response	0.00356848
				GO:0006953	acute-phase response	0.00405062
				GO:0006959	humoral immune response	0.00480332
				GO:0019226	transmission of nerve impulse	0.00526763
				GO:0031644	regulation of nervous system process	0.00580804
				GO:0007268	chemical synaptic transmission	0.00601417
				GO:0050900	leukocyte migration	0.00595909
				GO:0051969	regulation of transmission of nerve impulse	0.00780256
				GO:0007565	female pregnancy	0.00803374
				GO:0030595	leukocyte chemotaxis	0.00835007
				GO:0050727	regulation of inflammatory response	0.00880173
				GO:0030001	metal ion transport	0.00885237
				GO:0045785	positive regulation of cell adhesion	0.00884716
				GO:0042060	wound healing	0.0100161
				GO:0006812	cation transport	0.0107177
