# Supplementary material for: Transcriptional repression of NFKBIA triggers constitutive IKK‐ and proteasome‐independent p65/RelA activation in senescence
Source: EMBO J. 2021 Jan 18;40(6):e104296. doi: 10.15252/embj.2019104296 (PMC7957429; doi:10.15252/embj.2019104296)
Supplement: Supplementary file 3 — Table EV2 [file EMBJ-40-e104296-s007.xlsx]

## Sheet: Antibody_list
Table EV2: Antibody validation
Antigen Gene name	specificity	Ab	clone	catalgue number	Company	Method	validated by	Provider website	comment
RELA	human	NFkB p65 polyclonal Antibody		PA1-186	Invitrogen	ChIP	Supportive data in Antibodypedia	https://www.thermofisher.com/antibody/product/PA1-186.html?CID=AFLAP-PA1-186
RELA	human	NFκB p65 Antibody (C-20)		sc-372	Santa Cruz	WB/IF/EMSA-SS	Data presented on provider website	https://datasheets.scbt.com/sc-372.pdf	NFκB p65 (C-20) has been discontinued
RELA pSer468	human	Phospho-NF-kB p65 (Ser468) antibody		3039	Cell Signaling Technology	ChIP/WB	Data presented on provider website	https://www.cellsignal.com/products/primary-antibodies/phospho-nf-kb-p65-ser468-antibody/3039?Ntk=Products&Ntt=3039
RELA pSer276	human/mouse	p-NFκB p65 Antibody (A-8)		sc-166748	Santa Cruz	WB	Data presented on provider website	https://datasheets.scbt.com/sc-166748.pdf
RELA pSer 536	human/mouse	Phospho-NF-κB p65 (Ser536)	93H1	3033	Cell Signaling Technology	WB	Data presented on provider website	https://www.cellsignal.com/products/primary-antibodies/phospho-nf-kb-p65-ser536-93h1-rabbit-mab/3033?Ntk=Products&site-search-type=Products&N=4294956287&Ntt=p65+93h1&fromPage=plp
RELB	human/mouse	RelB Rabbit mAb	C1E4	4922	Cell Signaling Technology	WB/EMSA-SS	Data presented on provider website	https://www.cellsignal.com/products/primary-antibodies/relb-c1e4-rabbit-mab/4922?Ntk=Products&site-search-type=Products&N=4294956287&Ntt=relb+c1&fromPage=plp&_requestid=1312416
REL	human	c-Rel Antibody		4727	Cell Signaling Technology	WB/EMSA-SS	Data presented on provider website	https://www.cellsignal.com/products/primary-antibodies/c-rel-antibody/4727?Ntk=Products&Ntt=4727
NFKB1	mouse	NFκB p50 Antibody (D-17)		sc-1192	Santa Cruz	WB/EMSA-SS	Data presented on provider website	https://datasheets.scbt.com/sc-1192.pdf	NFκB p50 (D-17) has been discontinued
NFKB2	human/mouse	NFκB p52 Antibody (C-5)		sc-7386	Santa Cruz	WB/EMSA-SS	Data presented on provider website	https://datasheets.scbt.com/sc-7386.pdf
NFKBIA	human/mouse	IκB-α Antibody (C-21)		sc-371	Santa Cruz	WB/IF	Data presented on provider website	https://datasheets.scbt.com/sc-371.pdf	IκB-α (C-21) has been discontinued
CHUK/IKBKB	human/mouse	Phospho-IKKα/β (Ser176/180) Antibody II		2694	Cell Signaling Technology	WB	Data presented on provider website	https://www.cellsignal.com/products/primary-antibodies/phospho-ikka-b-ser176-180-antibody-ii/2694?Ntk=Products&Ntt=2694
IKBKB	human	IKKβ Antibody		2684	Cell Signaling Technology	WB	Data presented on provider website	https://www.cellsignal.com/products/primary-antibodies/ikkb-antibody/2684?Ntk=Products&Ntt=2684
IKBKG	human	IKKγ Antibody (FL-419)		sc-8330	Santa Cruz	WB	Data presented on provider website	https://datasheets.scbt.com/sc-8330.pdf	IKKγ (FL-419) has been discontinued
IKBKG	human	Purified Mouse Anti-IKKγ	54/IKKγ/NEMO	611306	BD	WB	Data presented on provider website	https://www.bdbiosciences.com/us/applications/research/apoptosis/purified-antibodies/purified-mouse-anti-ikk-54ikknemo/p/611306
H2AX pSer139	human	Anti-phospho-Histone H2A.X (Ser139) Antibody	JBW301	05-636	Merck-Millipore	WB/IF	Supportive data in Antibodypedia	https://www.merckmillipore.com/DE/de/product/Anti-phospho-Histone-H2A.X-Ser139-Antibody-clone-JBW301,MM_NF-05-636
Il6	human	Anti-IL-6 antibody	F8	ab239482	Abcam	WB	Data presented on provider website	https://www.abcam.com/il-6-antibody-f8-ab239482.html
Il6	mouse	Anti-IL-6 antibody		ab6672	Abcam	WB/IF	Data presented on provider website	https://www.abcam.com/il-6-antibody-ab6672.html
IL8	human	Anti-IL-8 antibody	EP1117Y	52612	Abcam	WB	Data presented on provider website	https://www.abcam.com/products?keywords=ab+52612
TP53	Human/mouse	p53 Antibody (DO-1)		sc-126	Santa Cruz	WB	Data presented on provider website	https://datasheets.scbt.com/sc-126.pdf
TP53 pSer15	human/mouse	Phospho-p53 (Ser15) Antibody		9284	Cell Signaling Technology	WB/IF	Referenz: https://www.molbiolcell.org/doi/full/10.1091/mbc.e03-12-0900	https://www.cellsignal.com/products/primary-antibodies/phospho-p53-ser15-antibody/9284?Ntk=Products&site-search-type=Products&N=4294956287&Ntt=p53&fromPage=plp
ACTB	human/mouse	β-Actin Rabbit mAb	13E5	4970	Cell Signaling Technology	WB	Supportive data in Antibodypedia	https://www.cellsignal.com/products/primary-antibodies/b-actin-13e5-rabbit-mab/4970?Ntk=Products&Ntt=4970
PARP1	human	PARP-1 Antibody (F-2)		sc-8007	Santa Cruz	WB	Data presented on provider website	https://datasheets.scbt.com/sc-8007.pdf
CDKN1A	human/mouse	p21 Antibody (C-19)		sc-397	Santa Cruz	WB	Data presented on provider website	https://datasheets.scbt.com/sc-397.pdf	p21 (C-19) has been discontinued
CDK4	human/mouse	Cdk4 Antibody (H-22)		sc-601	Santa Cruz	WB	Data presented on provider website	https://datasheets.scbt.com/sc-601.pdf	Cdk4 (H-22) has been discontinued
IL1A	human	IL-1α Antibody (B-7)		sc-9983	Santa Cruz	WB	Data presented on provider website	https://datasheets.scbt.com/sc-9983.pdf
LDHA	human/mouse	LDH-A Antibody (N-14)		sc-27230	Santa Cruz	WB	Data presented on provider website	https://datasheets.scbt.com/sc-27230.pdf
TUBA1A	human/mouse	α Tubulin Antibody (B-7)		sc-5286	Santa Cruz	WB	Data presented on provider website	https://datasheets.scbt.com/sc-5286.pdf
ATM	human/mouse	Atm Antibody (Q-19)		sc-7129	Santa Cruz	WB	Data presented on provider website	https://datasheets.scbt.com/sc-7129.pdf
ATM pSer1981	human	Phospho-ATM (Ser1981) Rabbit mAb	D25E5	13050	Cell Signaling Technology	WB	Data presented on provider website	https://www.cellsignal.com/products/primary-antibodies/phospho-atm-ser1981-d25e5-rabbit-mab/13050?Ntk=Products&Ntt=13050
MAP3K14	human/mouse	NIK Antibody		4994	Cell Signaling Technology	WB	Data presented on provider website	https://www.cellsignal.com/products/primary-antibodies/nik-antibody/4994?Ntk=Products&Ntt=4994
TRAF6	human	TRAF6 Rabbit mAb	D21G3	8028	Cell Signaling Technology	WB	Data presented on provider website	https://www.cellsignal.com/products/primary-antibodies/traf6-d21g3-rabbit-mab/8028?Ntk=Products&Ntt=8028
GSK3A/B	human/mouse	GSK-3α/β Antibody	0011-A	sc-7291	Santa Cruz	WB	Data presented on provider website	https://datasheets.scbt.com/sc-7291.pdf
CHEK2 pThr68	human	Phospho-Chk2 (Thr68) Rabbit mAbx	C13C1	2197	Cell Signaling Technology	WB	Data presented on provider website	https://www.cellsignal.de/products/primary-antibodies/phospho-chk2-thr68-c13c1-rabbit-mab/2197?Ntk=Products&Ntt=2197
