# Supplementary material for: Transcriptional repression of NFKBIA triggers constitutive IKK‐ and proteasome‐independent p65/RelA activation in senescence
Source: EMBO J. 2021 Jan 18;40(6):e104296. doi: 10.15252/embj.2019104296 (PMC7957429; doi:10.15252/embj.2019104296)
Supplement: Supplementary file 4 — Dataset EV1 [file EMBJ-40-e104296-s005.xlsx]

## Sheet: A   All targets
Dataset EV1: RNAseq analysis of transcripts corresponding to the first phase, the second phase, and from NFKBIA shRNA treated U2-OS cells
Sum from log2FoldChange	Column Labels
Row Labels	1st phase	2nd phase	NFKBIA shRNA	cc
SCRG1			3.80109	3.80109		Cut off set at <0.05
ENOX1			3.51694	3.51694		Note that blank cells do not indicate no change, but rather change whose p value > 0.05
P2RX7		0.493984	3.34083	3.83481		yellow: known NF-κB targets from the Gilmore Database
KHDRBS2			3.26032	3.26032
KLRC2			2.81781	2.81781
CRISP3			2.77093	2.77093
IL23R			2.75656	2.75656
PRKG1		0.831373	2.7477	3.57908
SPX		1.25959	2.67671	3.9363
MMP13		-1.17479	2.60284	1.42805
TMPRSS11E		1.94004	2.48141	4.42145
IGFN1		3.85147	2.42712	6.2786
NPS			2.42476	2.42476
SPTSSB			2.40233	2.40233
KCNE3		1.4695	2.23874	3.70823
KLRC4-KLRK1		1.35043	2.21309	3.56353
CALHM3			2.19516	2.19516
KLRK1		1.38281	2.16909	3.5519
SLC16A12	0.405265	3.53064	2.15994	6.09585
CSTA		1.75584	2.13545	3.89129
UNC5C		-1.59342	2.12421	0.530789
SRGN		2.35331	2.12083	4.47414
SCN3A		-0.689216	2.06476	1.37554
LIPH		2.97627	2.05311	5.02939
CFI		2.81733	2.00261	4.81994
KLRC4		0.938588	1.99145	2.93004
ITK	0.302754	1.89598	1.98329	4.18203
OLAH		2.1562	1.9687	4.1249
KLRC3		0.663568	1.93153	2.59509
TMEM132E			1.91108	1.91108
CFH		2.62205	1.84713	4.46918
RAB8B	0.316739		1.84668	2.16342
AGT		0.598231	1.84533	2.44356
SLPI			1.84203	1.84203
BET1L		0.0913839	1.8268	1.91818
C4B		0.370305	1.81472	2.18502
IL1A	0.97919	3.87204	1.81206	6.66329
ACVRL1		0.786344	1.81062	2.59696
ANKK1		1.43044	1.78186	3.2123
HOGA1			1.78033	1.78033
SMPDL3B			1.77079	1.77079
BCHE		0.747415	1.76759	2.51501
ASAP2		0.940982	1.73913	2.68011
CYP21A2			1.64672	1.64672
C15orf62	-0.778669		1.62635	0.847684
LAIR2		2.7422	1.60569	4.3479
ATP6V0D2		2.25733	1.60257	3.8599
CD3D		2.06491	1.59804	3.66295
CEACAM1	0.907645	5.56948	1.58368	8.0608
RENBP		2.1553	1.57493	3.73023
C4A		0.661842	1.55164	2.21348
C2	-0.287589	1.25109	1.5295	2.49299
TGM5	0.581667	0.946981	1.48481	3.01346
ABCA8		1.15872	1.48072	2.63945
ADAM28		1.80003	1.46587	3.26591
TCEAL7	0.752066	2.02839	1.45992	4.24038
SLC25A36	0.218942	0.258062	1.45485	1.93185
CENPT	-0.193694	0.29902	1.45362	1.55894
NIPAL4	0.657804	2.725	1.44545	4.82825
FCRLB		2.92105	1.43894	4.35999
RUNDC3A		1.76225	1.43079	3.19304
CEMIP	0.376676	1.99121	1.42494	3.79283
GDF15	2.17446	3.62203	1.42116	7.21765
CFB		1.13235	1.42014	2.55249
C5AR2		2.17991	1.3983	3.57821
KNDC1		-0.370938	1.3975	1.02656
IFI44		1.61864	1.3854	3.00404
TRIM55		1.88677	1.38299	3.26976
PAEP		2.01701	1.3808	3.39781
EREG	0.408562	1.41043	1.36534	3.18433
ADAM21			1.35303	1.35303
ENO3		-1.05324	1.33723	0.283985
RAET1E		1.62271	1.33356	2.95627
FUT9		-0.655039	1.33222	0.677178
NGFR		-0.841257	1.31587	0.474612
CCDC103	-0.661725	0.953702	1.31321	1.60518
FCRL4		-0.655836	1.31252	0.656681
GBP2		1.764	1.30846	3.07246
CARD16		0.517949	1.30713	1.82508
NEURL1			1.30229	1.30229
ACOX2		0.781716	1.29913	2.08085
PRAMEF2		0.90225	1.29803	2.20028
ANTXR2		1.6195	1.28944	2.90894
ADGRL4	0.169607	1.32352	1.28705	2.78019
SAMD9L		0.563864	1.2818	1.84566
GATA5		0.519675	1.27488	1.79455
EPHA5		-0.587208	1.26857	0.681362
DDO		1.04319	1.26614	2.30933
ZBBX		2.15487	1.25996	3.41483
ANXA9		1.11082	1.25872	2.36954
C21orf91	0.793175	0.162803	1.23209	2.18807
SLC34A2		0.737396	1.23084	1.96824
CTSB		2.07892	1.22902	3.30794
IL15RA		0.506924	1.21131	1.71824
CD53		3.20799	1.20193	4.40992
SULT1C2		3.1326	1.19918	4.33178
FAM9B		2.18547	1.1959	3.38136
PLLP	0.678053	1.51961	1.19143	3.38909
ZNF843		0.881838	1.19064	2.07248
IL13RA2		1.87585	1.1841	3.05994
SULT1A1		0.451525	1.17788	1.6294
CCL26		0.435453	1.17544	1.6109
TRPV2	0.485405	3.81652	1.17473	5.47665
CD22		1.99163	1.17398	3.16561
CXCL12		0.8421	1.15734	1.99944
CALCRL			1.15302	1.15302
MARCO		2.54697	1.15267	3.69963
PDK4	-0.597937	0.987001	1.15262	1.54168
XKR8			1.15259	1.15259
LOXL4		-1.19505	1.14301	-0.0520407
NPTX2			1.14176	1.14176
ANKRD31		1.57884	1.14042	2.71926
LRRK2		0.367205	1.13852	1.50572
SAMD13			1.1273	1.1273
BST2		0.995008	1.12679	2.1218
APOBEC3H		2.4421	1.12138	3.56348
HTN3		2.70221	1.1192	3.82141
LPPR1		-1.09572	1.11539	0.0196684
DNAH11		2.77658	1.11514	3.89172
OASL			1.11362	1.11362
TMTC2	0.191005	0.443267	1.10704	1.74131
RAPGEF3		1.24901	1.10479	2.3538
RIC8A			1.09942	1.09942
CES3		0.326305	1.09414	1.42045
RFPL4B		1.45619	1.0914	2.54759
TSPAN32			1.09082	1.09082
LGR6			1.0897	1.0897
NECAB1	0.723624	1.82455	1.08883	3.63701
PRTG	0.541144		1.08548	1.62662
IFIT2	-0.33458	1.68036	1.08485	2.43064
PROS1		1.46386	1.07776	2.54161
ARHGAP15		1.39765	1.07555	2.4732
ITGAX		2.02015	1.07378	3.09394
HMGCL		0.451083	1.07263	1.52371
OSCAR		0.557464	1.06893	1.62639
RDH13			1.06853	1.06853
ARMC4		-0.246483	1.06643	0.819946
GPM6A			1.06559	1.06559
NKPD1			1.06105	1.06105
CASP1		2.456	1.06003	3.51603
EVI2B		2.76394	1.05414	3.81808
MAT1A			1.04534	1.04534
ADAMTS18		1.58155	1.03954	2.6211
GULP1	0.236956	1.16516	1.03887	2.44099
HIC1			1.03669	1.03669
KLKB1			1.03654	1.03654
ACP5		2.91191	1.03581	3.94772
C3AR1	0.176649	1.40119	1.0344	2.61224
C11orf21			1.03347	1.03347
NYAP2		2.08501	1.02543	3.11044
CLDN4		-0.754833	1.02536	0.270531
PPME1		0.410607	1.0235	1.43411
CLCA2		5.68016	1.01743	6.69758
CFAP70		1.69034	1.00775	2.69809
NAT16	-0.28189	0.649691	1.00741	1.37521
CHI3L1		2.89922	1.0073	3.90652
HES7		1.24062	1.00547	2.24608
PTGIR		0.712889	1.00403	1.71692
DNAH7		1.30691	1.00285	2.30976
AQP7		1.72203	1.00003	2.72206
ALDH3A2			0.997803	0.997803
ADGRG4		2.1489	0.99745	3.14635
KLHDC7A	1.01184	1.72898	0.996119	3.73694
ANGPTL4		2.71281	0.994022	3.70683
SLC35D1	0.545086	0.370078	0.991778	1.90694
PPY		3.54355	0.98861	4.53216
GRHL3	1.25395	3.1772	0.984426	5.41558
FHIT		0.822902	0.983598	1.8065
DLX1			0.981372	0.981372
SIAE		1.47327	0.979502	2.45277
SYTL5			0.976221	0.976221
TRPM6		0.825973	0.974679	1.80065
MLLT3		0.712658	0.968869	1.68153
RORC			0.967222	0.967222
ADAMTSL4			0.963426	0.963426
SULT1A2		0.846617	0.956745	1.80336
KCNK3	-0.390183	1.79456	0.956089	2.36047
UBC	0.224801		0.951201	1.176
PLAC1			0.944695	0.944695
MEI1		0.779139	0.94369	1.72283
PDCD1		0.863988	0.943291	1.80728
LINC00239		1.20679	0.942954	2.14974
COL21A1		1.30761	0.942038	2.24965
IL12B			0.941363	0.941363
PSG9		2.53641	0.936763	3.47318
SYP		2.55038	0.931701	3.48209
ERICH3		0.719281	0.931038	1.65032
SGCA		-1.03184	0.929092	-0.102745
HPCAL4			0.928874	0.928874
BEGAIN		0.970524	0.926083	1.89661
AKNAD1	-0.526757	0.642003	0.925811	1.04106
LY96		2.93663	0.925146	3.86177
P2RX5		1.18328	0.924033	2.10731
HIST1H2AI			0.920643	0.920643
TMEM151A		0.766764	0.920415	1.68718
LURAP1L	-0.40872	0.494349	0.918418	1.00405
TDRD6		1.37382	0.917699	2.29152
MAPK13		1.66782	0.906335	2.57415
ATP6V1C2		1.03245	0.905503	1.93795
ARMC3		0.802027	0.903794	1.70582
EPHA10		0.988882	0.898984	1.88787
GDF9		0.609855	0.894713	1.50457
SLC22A31		1.96206	0.89164	2.8537
C2orf70		0.659971	0.886893	1.54686
GPR35		1.15955	0.885818	2.04537
FGF9	-0.396444	-0.532621	0.883749	-0.0453162
TMEM86A	-0.300886	1.23819	0.882574	1.81988
CCDC148		3.42899	0.879954	4.30895
FER1L6			0.879727	0.879727
CFAP53		1.44106	0.879158	2.32022
SH2D3C			0.877642	0.877642
THSD7A		1.60476	0.87667	2.48143
MYH15		2.29845	0.875798	3.17424
RDH16			0.873101	0.873101
IFIT3		1.59016	0.872981	2.46314
PTPRO		1.11001	0.871722	1.98174
ADORA2B	0.308321		0.868857	1.17718
FOXP2	-0.651754		0.867683	0.215929
CHRNA9		1.65359	0.867067	2.52066
CCDC114			0.866283	0.866283
FUCA1	0.362326	1.64061	0.864191	2.86713
CACNA2D4		1.66323	0.863797	2.52703
PRR29		0.359364	0.863673	1.22304
CEACAM21			0.861192	0.861192
IRAK2	0.29233	1.71564	0.860468	2.86843
EDNRA		1.8096	0.859676	2.66927
TRIM67		1.19056	0.856048	2.0466
TXLNB		1.47713	0.854857	2.33199
TMEM232		0.883845	0.852659	1.7365
INSL4		1.07557	0.85189	1.92746
GADD45A	1.24155	1.54521	0.85051	3.63728
KIF26B		-0.429877	0.84665	0.416773
DUSP13		1.14269	0.844709	1.9874
TEKT5			0.844674	0.844674
ACSS3		0.41122	0.843042	1.25426
CA10			0.842084	0.842084
HRH1		0.25	0.840185	1.09018
SCN11A		1.02845	0.838901	1.86735
GALNT15	-0.299363		0.838304	0.538941
KLK8			0.836412	0.836412
PCDHB10		0.436585	0.835895	1.27248
ADCY10		1.50293	0.835891	2.33882
LOC100129940			0.835633	0.835633
DPP4		1.69497	0.834955	2.52993
WDR78		1.3776	0.834293	2.21189
TMEM173	0.20704	1.14021	0.834264	2.18152
RIBC1		0.430237	0.833854	1.26409
TMCC3		0.442365	0.8335	1.27586
ADAMTS9		1.60441	0.829065	2.43348
PRAMEF12		1.05759	0.829007	1.8866
FAM218A		0.588143	0.827859	1.416
LTK			0.826683	0.826683
C1QL2			0.825859	0.825859
DKKL1			0.823403	0.823403
WDR49		1.3558	0.821952	2.17775
GPAT3			0.821356	0.821356
IFI35			0.821002	0.821002
M1AP			0.819627	0.819627
PTGES2-AS1			0.8195	0.8195
FIG4		0.244855	0.818499	1.06335
GPRC5C		1.05433	0.818071	1.8724
AP3B2	0.459183	1.32191	0.816174	2.59727
PVRL4	2.06608	3.36692	0.813295	6.2463
TTC39A		-0.856016	0.809566	-0.0464505
CYP4V2		0.355584	0.809268	1.16485
PTPN5		1.05439	0.808428	1.86282
EFR3B		1.39643	0.806491	2.20292
NOS3		2.72273	0.805222	3.52795
VGF	-0.232836	1.54237	0.803933	2.11347
PYHIN1		5.02967	0.803932	5.8336
EXOC3L2	-0.233647		0.801983	0.568336
CARF		0.625974	0.799915	1.42589
ABCC9		3.17287	0.799218	3.97209
RHOV			0.797145	0.797145
IGSF9B		0.59427	0.796635	1.3909
ZNF648			0.796476	0.796476
BEST1		0.775466	0.796265	1.57173
UNC93A		1.09861	0.794317	1.89293
TMEM178A		0.763167	0.793761	1.55693
SPRED3		0.969617	0.793431	1.76305
KLHDC1	0.251417	0.725332	0.792684	1.76943
TXK		0.796107	0.791751	1.58786
CYTH4		1.70261	0.788761	2.49137
PSG11		1.88955	0.785435	2.67498
RAB38		0.412978	0.783832	1.19681
SERPINF1	-0.429808	-2.89501	0.783529	-2.54129
NRG2		0.418483	0.783493	1.20198
SPG20-AS1	0.720438	0.889416	0.783347	2.3932
TNFRSF1B			0.782817	0.782817
APOL1		0.862544	0.780467	1.64301
OSTM1	0.317889	0.945633	0.779631	2.04315
MSR1		1.6264	0.774141	2.40054
FGG		1.66972	0.773681	2.4434
NXPE2		2.16533	0.773433	2.93876
TSPAN1		1.92353	0.773067	2.6966
ARHGAP9		0.565072	0.772797	1.33787
KDM4E		0.781102	0.772688	1.55379
NXF3		2.74069	0.77248	3.51317
LOC100996419		0.421928	0.770077	1.19201
CELF6		1.23223	0.769804	2.00203
MYH7B			0.769724	0.769724
MAN2A1	0.223111	0.566496	0.769684	1.55929
C1S		3.12402	0.767368	3.89138
FLJ21408			0.767349	0.767349
BTBD8		0.625306	0.766891	1.3922
STARD6			0.766341	0.766341
DYNC2LI1		0.669111	0.762551	1.43166
OXR1	0.217929	-0.143954	0.761758	0.835734
MAGI2		0.702318	0.761159	1.46348
STRC		0.84417	0.759935	1.60411
NKD2		0.896016	0.759265	1.65528
KLRG1		0.647397	0.752881	1.40028
RGS17			0.752787	0.752787
SPATA12		2.0465	0.752585	2.79909
ITIH6		1.42187	0.751955	2.17382
WDR17		0.489354	0.75137	1.24072
FAM19A4			0.751231	0.751231
FAAH2			0.750321	0.750321
HNMT			0.750157	0.750157
C12orf56			0.74969	0.74969
ITIH5	0.215733	2.98784	0.747044	3.95062
C6orf165		0.977963	0.744897	1.72286
P2RX4		0.113213	0.744669	0.857882
PI15		1.44557	0.744586	2.19015
ADGRE2		0.644281	0.742754	1.38704
PTPN22		4.86958	0.739959	5.60954
PNCK		0.563159	0.738547	1.30171
PAQR3	0.500861	1.14505	0.738224	2.38414
NHLRC4			0.737561	0.737561
CPO		0.857223	0.736599	1.59382
SPATA17		1.34456	0.735665	2.08023
LIPK		1.71104	0.734607	2.44564
APOL4		-0.874392	0.733595	-0.140797
CCDC13		1.1236	0.733507	1.85711
TMEM65	0.493297	-0.322567	0.731947	0.902677
C5orf63		0.345881	0.73074	1.07662
C2orf66		1.45504	0.729884	2.18492
L3MBTL3			0.729605	0.729605
B3GALT5		1.10281	0.728488	1.8313
TFPI		0.555867	0.727982	1.28385
B3GNT3	-0.1836	0.230441	0.725919	0.772759
IVL		3.39748	0.724535	4.12202
ASPA		2.76643	0.723017	3.48945
SHC4		1.96536	0.722709	2.68806
CCDC178		3.20327	0.721269	3.92454
TREM1		4.39774	0.72108	5.11882
WBSCR27	-0.35126		0.720821	0.369562
TAGLN3		3.16367	0.719984	3.88365
LRP2BP		1.15916	0.718235	1.8774
PAPPA2		0.9852	0.718013	1.70321
ATG9B		0.85302	0.717307	1.57033
SLC25A21-AS1			0.716055	0.716055
HAL		1.03984	0.714372	1.75421
BRINP2		2.06583	0.71397	2.7798
FRMPD2		1.71429	0.713084	2.42737
CBR4			0.712197	0.712197
PRKCH		0.446573	0.711633	1.15821
SH3BGR		0.741008	0.711468	1.45248
STAT4		1.80629	0.708713	2.515
APOL3		0.529802	0.708564	1.23837
MYO15A		0.7558	0.708081	1.46388
TJP3		-1.01723	0.70748	-0.309753
PADI4		3.55213	0.705428	4.25755
ADAM32	0.20169		0.704758	0.906448
SAXO2		0.914355	0.704266	1.61862
RAB3C		1.66987	0.703993	2.37387
FAM3C	0.533171	0.565628	0.703462	1.80226
CPNE5	-0.38509	1.73109	0.702666	2.04867
UBE2L6	-0.230883	0.557717	0.702287	1.02912
ETV1			0.702194	0.702194
FGF18		0.420412	0.701504	1.12192
CELF3		0.535044	0.701384	1.23643
SBSN		2.45183	0.699565	3.1514
GNPDA1		0.861593	0.698996	1.56059
IL12A	1.90974	1.596	0.697957	4.20369
G0S2		1.56039	0.69769	2.25808
B4GALNT4		-0.801663	0.697465	-0.104198
TRIM2		0.232319	0.69706	0.929378
LUZP6	0.784289	0.831411	0.696594	2.31229
TWISTNB	0.248638	0.433776	0.695489	1.3779
ACHE		2.22667	0.695441	2.92211
ATP1A2		0.455197	0.693803	1.149
TMEM59L	-0.241527	0.69564	0.692833	1.14695
C9orf43			0.690975	0.690975
TM4SF19		1.57709	0.690634	2.26772
IGDCC4		0.92912	0.689416	1.61854
CATSPERG		0.702111	0.687706	1.38982
THNSL2		0.463353	0.686787	1.15014
THSD4	0.27093	2.04458	0.686461	3.00197
ANKRD24		0.597191	0.685915	1.28311
ETNPPL		-0.684272	0.684432	0.00016041
TTC34			0.682703	0.682703
NMNAT2		1.24235	0.681878	1.92423
CALY			0.681489	0.681489
HTN1		2.43109	0.681373	3.11246
AIG1		1.20524	0.681356	1.88659
GPR20			0.680808	0.680808
RP1L1		0.607348	0.679287	1.28663
CCDC154		1.10129	0.677747	1.77904
TSPAN19		0.865893	0.677282	1.54318
HK2	0.216645	1.61192	0.676233	2.5048
SEMA3A		1.10079	0.675656	1.77645
DYNLRB2		1.26406	0.673357	1.93742
ZG16B	0.761437		0.671518	1.43296
ATP6AP1L		1.75988	0.67061	2.43049
IGIP	-0.355809	0.723163	0.669466	1.03682
C12orf60		0.942601	0.669217	1.61182
FGFBP3			0.669026	0.669026
LONRF3			0.66888	0.66888
ZNF436-AS1		0.42357	0.666272	1.08984
ANKEF1		0.906797	0.664856	1.57165
CFAP69	0.303947	1.09033	0.66314	2.05742
PPP1R9A			0.662705	0.662705
TMEM71		0.368078	0.660569	1.02865
MYOM2		0.422889	0.659844	1.08273
OAS1		2.30375	0.658759	2.96251
KLRD1	-0.527556	-0.923343	0.65847	-0.792428
IGF2BP3	0.334411	1.86904	0.658458	2.86191
HTR3A		1.221	0.658448	1.87945
MBLAC2	0.192921	0.185421	0.657997	1.03634
TNFAIP2			0.657859	0.657859
ERBB4		1.28131	0.656282	1.93759
EML2		1.04821	0.656125	1.70434
C8orf34		2.28765	0.655793	2.94344
HOXA11	-0.441937	0.243935	0.65347	0.455468
GRIK2		1.73999	0.651673	2.39167
AMPD3		2.14154	0.650377	2.79192
SOX11			0.649239	0.649239
SLC6A12	-0.534389		0.649094	0.114705
CCDC78		0.463279	0.647549	1.11083
LYPLAL1		0.832794	0.645081	1.47787
SLCO2B1		1.78002	0.645035	2.42506
APC2		-1.22822	0.644596	-0.583628
KCNN3		1.43081	0.644242	2.07505
DNAH2			0.644159	0.644159
TCEA3		1.59391	0.64398	2.23789
IMPA1	0.628853	0.55768	0.643928	1.83046
AP1AR	0.465526	0.791483	0.642063	1.89907
FAXDC2		1.41833	0.641872	2.0602
SPINT2			0.641138	0.641138
CCDC188		0.663502	0.640938	1.30444
PBXIP1		1.03582	0.640085	1.6759
PSMB9	-0.199471	-0.488449	0.639796	-0.0481243
HEY1		0.735851	0.639785	1.37564
TCTN1		0.925609	0.639149	1.56476
VWA5A		0.497085	0.639016	1.1361
EFHC1		0.23317	0.638844	0.872014
GSAP		1.08203	0.638666	1.72069
DRAXIN		2.17816	0.638611	2.81677
IFI30		1.05552	0.638322	1.69384
TRIB3			0.637368	0.637368
TSTD1			0.637218	0.637218
WDR31			0.636279	0.636279
GNS		0.941395	0.636168	1.57756
REEP6	-0.44445	0.414282	0.634491	0.604323
KCTD8		0.405605	0.632443	1.03805
C15orf41	-0.176997		0.632144	0.455147
SPEF2		0.496046	0.630983	1.12703
GLB1L		0.27227	0.630141	0.902411
ITPR1	0.267962	0.738938	0.627983	1.63488
SGSH		1.03707	0.627786	1.66486
ITGA7		0.274112	0.627519	0.901631
AGPAT4		-0.405106	0.627438	0.222332
CLN8	0.371728	0.701162	0.627187	1.70008
SMIM1			0.625083	0.625083
GNG11		0.672377	0.624656	1.29703
SUPT3H			0.624032	0.624032
PLIN2		1.35168	0.623179	1.97486
ADGRF4		2.8643	0.623089	3.48739
GALC	0.198944	0.415083	0.622658	1.23669
C6orf118	0.411434		0.621916	1.03335
CCRL2		2.30772	0.621557	2.92927
ISX		0.888041	0.621359	1.5094
TRMT13	0.302114	0.538721	0.621356	1.46219
DYX1C1		0.494428	0.621333	1.11576
MAGEB3			0.620988	0.620988
FBXO43		0.45866	0.620207	1.07887
SELL		0.35047	0.619588	0.970058
SETBP1			0.619573	0.619573
MMP3		4.664	0.618546	5.28255
PJA2	0.331562	0.617546	0.618315	1.56742
POLI		0.276548	0.61793	0.894478
PARK2		1.42824	0.616995	2.04523
HPSE	0.244781	-1.16587	0.615486	-0.305599
CHRNA1		0.876743	0.614157	1.4909
DNAI1		1.05485	0.614049	1.6689
AGBL2		0.719822	0.612387	1.33221
SLCO4A1		0.522327	0.612025	1.13435
ESR2		0.587094	0.611618	1.19871
CUBN		0.645296	0.611207	1.2565
OGFRL1			0.610323	0.610323
BTN3A1			0.610065	0.610065
SERPINI1		0.883185	0.609504	1.49269
PEX6	-0.326332	0.816357	0.60904	1.09906
ADGRF5		2.53613	0.608813	3.14495
FNDC3A	0.183666		0.60694	0.790607
MYCBPAP		0.964635	0.604957	1.56959
PABPC5	0.236231		0.604852	0.841083
MEAF6			0.603562	0.603562
MLYCD		0.593662	0.602728	1.19639
ARSK		0.228794	0.602622	0.831416
IQUB		0.868895	0.602559	1.47145
WDR63		2.57995	0.600777	3.18073
C11orf71			0.600359	0.600359
TMEM200B			0.600066	0.600066
SH3TC2		1.16692	0.599922	1.76684
CACNA1E		1.73772	0.599897	2.33762
EXOC3-AS1			0.599856	0.599856
ACRBP	-0.278837		0.598968	0.320131
FAM227A		0.934468	0.597876	1.53234
UNC5CL			0.597587	0.597587
ASAH1		0.657749	0.597238	1.25499
TUBB3		0.257399	0.596401	0.8538
ADGRG6		0.487546	0.595802	1.08335
FAM227B		1.15043	0.595332	1.74576
ST14		1.02216	0.594451	1.61661
TPK1		0.550544	0.593697	1.14424
FGF13			0.592129	0.592129
PCDH1		-0.797279	0.592057	-0.205221
TMEM205	-0.249373	0.40526	0.591806	0.747694
FBXO15		1.84352	0.59061	2.43413
SNCG	-0.264779		0.590533	0.325753
FAM175A			0.590096	0.590096
TCN1		3.48025	0.588	4.06825
MIER1	0.433443		0.587673	1.02112
EFHC2		0.817279	0.58715	1.40443
CFAP74		0.867171	0.586816	1.45399
ARHGEF2			0.586675	0.586675
MYO1F			0.586245	0.586245
DNAAF1		2.12746	0.586131	2.71359
BET1	0.321403	0.645729	0.585567	1.5527
MYO15B		0.478232	0.584866	1.0631
HLA-A		0.497524	0.584752	1.08228
NUDT10		-0.277393	0.583812	0.30642
CCDC159		0.584092	0.583331	1.16742
KIAA1407		0.817341	0.582369	1.39971
MADCAM1			0.580226	0.580226
LACC1	0.765427	1.12751	0.580214	2.47315
LYRM5		0.672314	0.579837	1.25215
NUDT12	0.25128	0.504566	0.579799	1.33565
DRC7		1.35828	0.5794	1.93768
CNTNAP1		0.499805	0.579168	1.07897
SPATA6L	0.268665	0.819454	0.578946	1.66707
PDE9A	-0.260936	-0.721825	0.578802	-0.403959
CTBS	0.125074	0.880753	0.578067	1.58389
FGF2	0.542671	0.33074	0.577421	1.45083
FMNL2		-0.376135	0.576983	0.200848
IL23A	0.527345	1.94663	0.576913	3.05089
TRMT10A		-0.343193	0.57678	0.233587
TARBP1		1.00154	0.576094	1.57763
ATP6V1G2			0.575634	0.575634
MILR1		1.08761	0.574911	1.66252
IQCH		0.694401	0.574777	1.26918
KIAA1107		0.44823	0.572127	1.02036
LIG4	0.230302	0.408128	0.570756	1.20919
SCOC	0.555023	0.677611	0.570189	1.80282
ZNF385C			0.569343	0.569343
KYNU		3.51904	0.56837	4.08741
SWT1		0.356536	0.568306	0.924842
SLC26A11		0.772898	0.568279	1.34118
MMP17			0.567574	0.567574
CXCL8	1.7876	3.48794	0.567533	5.84307
CPE		0.699393	0.567098	1.26649
RINL	-0.339068	1.1611	0.566813	1.38885
SLC35F6	-0.289651		0.566776	0.277126
TMEM67	0.219001	0.650611	0.566485	1.4361
ENO2	0.128719	0.653655	0.566313	1.34869
LVRN		1.15546	0.564837	1.7203
IQCD	-0.41533		0.563353	0.148023
HEMK1		0.578055	0.562901	1.14096
AADAC		3.06078	0.562773	3.62355
SMIM3		1.10636	0.562703	1.66906
GPD1			0.562526	0.562526
F13A1		-2.50407	0.562507	-1.94156
PDGFD		0.470462	0.561722	1.03218
DYNLT3	0.284011	0.506748	0.561235	1.35199
LRRC16B			0.560986	0.560986
SLC35D2		0.345137	0.56004	0.905177
RAB27B	0.296972	3.05885	0.55915	3.91498
CFAP97		0.395088	0.559122	0.95421
ADHFE1		0.842859	0.558752	1.40161
SLC35F3		0.220453	0.558528	0.778981
B3GNT5	0.418223	1.43791	0.558156	2.41429
IER5L	0.273128	-0.732827	0.55809	0.0983917
DGKG		0.503966	0.557797	1.06176
DUSP19			0.557589	0.557589
LOC101928111			0.557174	0.557174
PTPRE		0.876252	0.556867	1.43312
GALNT6		-0.6697	0.556747	-0.112953
RGS7			0.55629	0.55629
B3GALT1		0.827472	0.555211	1.38268
GRASP			0.554753	0.554753
CTSE		0.651598	0.554312	1.20591
MTMR11		-0.169144	0.553767	0.384623
STPG2			0.551806	0.551806
TTC30A		0.617525	0.550464	1.16799
CERS6	0.154171	0.218951	0.549718	0.922841
LHFPL5		0.70132	0.547562	1.24888
IFI6		0.569875	0.547056	1.11693
ARHGAP26			0.546798	0.546798
TTC32	0.350261		0.545511	0.895772
ST3GAL6		0.538608	0.544925	1.08353
NOV	-0.249125	1.25059	0.544662	1.54613
AS3MT			0.54442	0.54442
CRYZ	0.198553	0.335455	0.544008	1.07802
AMDHD1		0.914941	0.542945	1.45789
ITGA1		1.43218	0.54123	1.97341
IL24	0.564373	2.8805	0.541219	3.9861
PTK2B		0.668462	0.541131	1.20959
DNALI1	-0.481854		0.540477	0.0586229
CFHR3		1.21685	0.540341	1.75719
MGAM		2.39651	0.539968	2.93648
GAP43			0.5395	0.5395
BBS10		0.22581	0.53907	0.764881
MPP4		2.07152	0.538664	2.61019
TECTA			0.537982	0.537982
CGNL1		-0.921895	0.537556	-0.384339
TMEM182	0.189845	0.658275	0.537059	1.38518
GDPD1		0.875815	0.536736	1.41255
STX1A	-0.130838	1.03458	0.53636	1.44011
UBR1	0.200124	0.420165	0.536062	1.15635
MLPH		0.659554	0.535812	1.19537
COLEC12			0.534749	0.534749
TCTA	-0.162896	0.668173	0.534252	1.03953
PTPRCAP		-0.572138	0.534035	-0.0381031
GALE		0.638988	0.533999	1.17299
ACTR3B		0.64569	0.532905	1.17859
PDE4D		3.02291	0.532727	3.55564
SLAMF7	0.148769	2.11491	0.532452	2.79613
C1orf228		0.767803	0.532232	1.30004
ERMP1			0.531129	0.531129
MTHFD2L	0.241872	0.378326	0.530676	1.15087
HSPA13	0.32475	0.20939	0.530542	1.06468
FLRT1		-0.981045	0.530393	-0.450652
LRRC48		0.808977	0.529096	1.33807
E2F5	-0.304803		0.52781	0.223007
OLIG2	0.367997	0.69464	0.527561	1.5902
STK31			0.527454	0.527454
PPARG			0.525349	0.525349
CD274	0.61569	0.824218	0.524692	1.9646
PTGFR		0.925073	0.523759	1.44883
CLDN12	0.273107	0.530467	0.523703	1.32728
UNC50			0.523579	0.523579
PCMTD2	0.253482	0.341731	0.523073	1.11829
PSG4		2.08828	0.522677	2.61096
HS6ST2	0.191995		0.522581	0.714575
C5		0.436196	0.522225	0.95842
TG		3.67383	0.522164	4.19599
KLHL31			0.52181	0.52181
TMEM68	0.656328	1.09017	0.521735	2.26824
RASGRF2			0.521433	0.521433
GPSM3	-0.481944		0.520184	0.0382404
PHF21B	-0.168197	-0.287276	0.520176	0.0647032
NRP1	-0.179137	1.08781	0.520169	1.42884
KCNQ3		1.82086	0.520046	2.3409
CLEC11A	-0.245421	1.04482	0.519852	1.31925
TFEC	0.926962	3.68466	0.519822	5.13144
CSMD1		0.511872	0.518295	1.03017
SLC6A15		0.707097	0.518038	1.22513
RRM2B	0.836083	1.40706	0.517365	2.76051
CLN5	0.147052	0.642248	0.517	1.3063
KBTBD3		0.466025	0.516537	0.982562
ALOX12-AS1		0.294721	0.516277	0.810998
TTC23L			0.515903	0.515903
METRN		0.741211	0.51568	1.25689
MYO18B		0.35012	0.515656	0.865776
TMC6		0.606219	0.515423	1.12164
GUCY1A2			0.51515	0.51515
IL6R	0.318325	1.21284	0.515049	2.04621
HLA-F		0.408305	0.515016	0.923322
DCLK1		1.8914	0.514309	2.40571
SUMF1		0.974953	0.514263	1.48922
TBX18		0.225164	0.514039	0.739203
HEPH		2.38893	0.513531	2.90246
PTGR2		0.996063	0.513429	1.50949
DPP10		0.231835	0.513242	0.745077
HSD17B14		0.901415	0.511231	1.41265
RABGGTB	0.38699	0.301258	0.510754	1.199
KANK3		2.244	0.510732	2.75473
ASS1		-1.02797	0.510657	-0.517316
SBK3		0.742313	0.510098	1.25241
POGLUT1	0.261273	0.483628	0.510013	1.25491
C14orf105		-0.416607	0.509838	0.093231
NOL8	0.141009	0.595374	0.508818	1.2452
STXBP3	0.357955	0.470766	0.508389	1.33711
C7orf60	0.156569	0.231711	0.507345	0.895624
SMIM10	-0.208895	0.450173	0.507045	0.748323
PCDH9	0.295362	0.601378	0.506465	1.40321
FKBP10	-0.101392	0.738938	0.505927	1.14347
CGREF1		0.832595	0.505664	1.33826
FCGRT		0.782274	0.505087	1.28736
P4HA1		0.157541	0.504695	0.662235
SLC38A6		0.844485	0.504582	1.34907
SREBF1	-0.318063	-1.25749	0.503677	-1.07188
AK9		0.448375	0.502855	0.95123
FAAH		0.470781	0.502743	0.973524
LMBRD2		0.897194	0.502411	1.3996
RAB39B			0.502251	0.502251
LRRIQ3		0.599998	0.501961	1.10196
TMEM126B		0.29922	0.501639	0.800859
ARC	1.63729	1.54653	0.501638	3.68545
SORL1		-0.619652	0.501532	-0.11812
CCDC113	-0.17659	1.00532	0.50123	1.32996
ARL6	0.256312	0.29057	0.500825	1.04771
SGK1	0.522982	0.788149	0.500201	1.81133
CCDC102B			0.499735	0.499735
ZNF641		-0.167993	0.499708	0.331716
HFM1			0.499141	0.499141
CCDC40		0.843563	0.498654	1.34222
LGALS3BP	-0.134187	0.41805	0.498518	0.782381
SNTB1		-1.02607	0.498478	-0.527594
SHC2	-0.308129	0.298627	0.498197	0.488695
TMEM161B	0.4008	0.29727	0.498192	1.19626
NOXA1			0.497227	0.497227
LOH12CR2			0.496983	0.496983
ZNF665		0.736217	0.496958	1.23318
GOLGA7			0.496899	0.496899
C1QTNF6	-0.157132		0.496497	0.339365
TMOD1		1.51161	0.494634	2.00624
TIAM1		0.606695	0.494463	1.10116
ADPRHL1		0.984016	0.494396	1.47841
FIGNL1	0.163203	0.71822	0.494002	1.37542
OVGP1		1.15087	0.493729	1.6446
LINC01600			0.493359	0.493359
GPR65		3.30908	0.492914	3.80199
ADAM9	0.207895		0.492235	0.70013
MTX3	0.590455	0.570137	0.490814	1.65141
C11orf1	-0.230448	0.604405	0.490122	0.864079
TVP23B	0.511427	0.601335	0.489701	1.60246
TPBG			0.488483	0.488483
TCP11		2.19696	0.488466	2.68542
LINC00998		0.442076	0.487822	0.929898
SYNM			0.487558	0.487558
LEPR	0.179918	0.345268	0.487078	1.01226
FGD5		-0.396472	0.485657	0.0891846
NUBPL	0.171418	0.303304	0.485169	0.959891
CATSPER3			0.483901	0.483901
ERLIN2		0.407673	0.482883	0.890556
ZKSCAN3	-0.815477	-0.5422	0.482816	-0.874862
DHRS1		0.734294	0.48253	1.21682
S100A6			0.482169	0.482169
DYNC2H1		0.654714	0.481977	1.13669
ELMOD2	0.167105		0.481501	0.648607
CDH11		0.209682	0.4801	0.689781
FOXO4			0.480098	0.480098
TRUB1	0.504747	0.55289	0.479493	1.53713
LYRM7	0.309861	0.713294	0.479372	1.50253
CAMK2D		0.48419	0.478245	0.962435
DFNA5		0.288719	0.477758	0.766478
HID1			0.477641	0.477641
IFI44L		1.11707	0.477291	1.59436
XIRP2		2.08239	0.477188	2.55958
UBA7			0.477067	0.477067
CCPG1		0.879858	0.476656	1.35651
EBI3		2.49946	0.476597	2.97606
NPC1		1.41806	0.476145	1.8942
CFAP46		0.745774	0.476127	1.2219
TMEM255B	-0.171814	0.566478	0.475924	0.870589
ACYP2		1.39232	0.475819	1.86814
ANKRA2	0.592015	0.957531	0.475169	2.02472
RAB9A		0.224206	0.475024	0.699231
CASP10		2.48523	0.474737	2.95997
TMEM229B	0.252186	2.107	0.474678	2.83387
GRIK5			0.474622	0.474622
GSKIP	0.276931	0.476739	0.474597	1.22827
WDR35		0.466076	0.474474	0.94055
SPRYD4		0.408382	0.4734	0.881782
TCEAL1	0.184037	0.483347	0.472749	1.14013
C12orf66		1.04868	0.472431	1.52111
HOXB4		0.717374	0.472383	1.18976
BTN3A3	-0.188735	0.254108	0.471853	0.537227
IL7		0.980731	0.471435	1.45217
LRP5L			0.471005	0.471005
SLC25A46	0.22565	0.598103	0.470429	1.29418
GMPR2		0.245887	0.470197	0.716084
BBS12		0.608791	0.469504	1.0783
PRX		-0.560478	0.469232	-0.0912459
EFCAB6		1.32911	0.469072	1.79818
FUCA2		0.273973	0.468693	0.742665
GK			0.468171	0.468171
PCDHB6			0.467388	0.467388
ATHL1		0.229275	0.467039	0.696315
FAM167A			0.467009	0.467009
LOXL3		-1.06308	0.466118	-0.596958
FAM171A2	-0.229953	-0.525002	0.465128	-0.289827
IFIT5		0.26573	0.465115	0.730846
CTSO		0.680567	0.464943	1.14551
NLGN4X		0.495987	0.464743	0.960731
SLITRK4			0.464726	0.464726
LIN28B			0.464487	0.464487
ARHGEF19			0.464258	0.464258
SCNN1A			0.463937	0.463937
KIF5A		-0.42442	0.463859	0.0394399
SCNN1D			0.463573	0.463573
ARHGAP25		1.00328	0.463379	1.46666
PMAIP1	0.395568	0.653597	0.462496	1.51166
SLC22A18	-0.282327		0.461807	0.17948
TRMT1L	-0.105922		0.461022	0.355101
L3HYPDH		0.827576	0.46099	1.28857
PSAP		1.05317	0.459928	1.51309
ZNF396		0.301515	0.459328	0.760843
CPT2		0.216089	0.459326	0.675415
LYPLA1	0.606581	0.603202	0.458731	1.66851
TMPRSS3		-0.330005	0.458681	0.128675
SHTN1		-0.529004	0.458329	-0.0706755
AGPAT5		0.395959	0.457846	0.853805
C5orf24	0.322405	0.354191	0.45781	1.13441
GCAT	-0.264414	1.34053	0.457054	1.53317
MCMDC2			0.456619	0.456619
KAT2A		0.793646	0.456137	1.24978
MAPRE3		0.495659	0.456089	0.951749
GARNL3		0.718176	0.456086	1.17426
PTCD2		0.515066	0.456047	0.971113
TBC1D10C		0.867589	0.455119	1.32271
ACBD4	-0.244603		0.454964	0.21036
PPIP5K2	0.219082	0.184059	0.45419	0.85733
IMP3		0.342289	0.453885	0.796173
TSPAN11		1.89928	0.453746	2.35302
MROH8		-0.519627	0.452931	-0.066696
CXADR	0.232888		0.452764	0.685652
TLE6			0.452595	0.452595
ABCB9		0.398163	0.452284	0.850447
ABCC4		0.387711	0.452148	0.839859
TDRD15	0.449905	0.453515	0.45194	1.35536
PGGT1B	0.453289	0.173271	0.450409	1.07697
AMN1		0.291723	0.450405	0.742129
RGS9	-0.474461	-0.416749	0.450353	-0.440857
LRRC23	-0.199898	-0.210114	0.449936	0.0399228
LOC285556	0.503558	0.659829	0.449197	1.61258
CPNE8		0.867942	0.449013	1.31696
ACOT11		0.582336	0.447948	1.03028
P3H4	-0.16785	-0.15898	0.447648	0.120818
GDPGP1	-0.434998		0.446915	0.0119168
TBCEL	0.158245	0.262082	0.446898	0.867226
SPIN3			0.446818	0.446818
RIN1	-0.181548	1.31768	0.446286	1.58242
NEK11		0.716067	0.445284	1.16135
AMY2B	0.246891	0.560824	0.445172	1.25289
RPS3A	0.323879		0.444408	0.768287
FRMD4B			0.444377	0.444377
LRCH2		0.295041	0.443533	0.738574
ANKAR		0.456306	0.442274	0.89858
CDC37L1	0.163975	0.19132	0.440637	0.795931
SPATA25		0.604392	0.44042	1.04481
OTUD6B	0.401173	0.555238	0.44031	1.39672
PIGF		0.596471	0.439735	1.03621
ANKRD50	0.326864		0.439605	0.766469
B4GALT6	0.240822	1.53297	0.439213	2.21301
UFL1	0.275834	0.170861	0.439146	0.885842
LAT		1.02101	0.438884	1.45989
RNASET2		0.878281	0.438172	1.31645
UBE2B	0.314196	0.443665	0.437758	1.19562
MANSC1	-0.347477	0.352144	0.437483	0.44215
INTU		1.48504	0.437459	1.9225
FPGT			0.437305	0.437305
PDE4B	-1.28943		0.436618	-0.85281
FAM214A	0.190196	0.818166	0.436597	1.44496
LRRIQ1		0.331529	0.436336	0.767865
GMFG			0.436048	0.436048
PPFIBP1	0.175532	1.16485	0.435699	1.77608
PEX7			0.435668	0.435668
VAMP5		0.889984	0.435627	1.32561
TRAPPC13		0.222464	0.435062	0.657526
PLCB1			0.434503	0.434503
ID3		0.423191	0.434313	0.857504
NEURL2		0.522783	0.43422	0.957003
LCMT2			0.434029	0.434029
TLR1		0.248677	0.433739	0.682416
TEP1	0.266563	0.571611	0.433618	1.27179
ADAT2		0.639941	0.433499	1.07344
ZNF497		-0.766053	0.433338	-0.332714
KIF13B		0.237062	0.433218	0.67028
RNF144B	0.418038	1.08902	0.433015	1.94007
CTSA	-0.106224	0.960253	0.43267	1.2867
CHMP1B	0.276286	0.374469	0.432526	1.08328
RAPGEF5			0.432416	0.432416
NAGLU		0.376008	0.431996	0.808004
RYR2		1.92828	0.431629	2.35991
NPAS1		0.329493	0.431621	0.761114
B3GAT3		0.558953	0.431284	0.990237
SLC26A7		1.59352	0.431229	2.02475
PHOSPHO2			0.431087	0.431087
CLHC1		0.439842	0.430674	0.870515
GATSL3	-0.298528		0.430583	0.132055
IRAK1BP1			0.430535	0.430535
TTC21A		0.591706	0.429401	1.02111
PHEX		1.94879	0.429113	2.3779
MAP10			0.429025	0.429025
ZBED9	0.419861		0.428	0.84786
KIAA0895	0.244455	0.145893	0.426016	0.816363
ERCC4			0.425527	0.425527
CACNG8			0.425356	0.425356
TMED9		0.414952	0.425077	0.840029
ANGEL1		0.49635	0.425033	0.921383
BLZF1	0.380289	0.895681	0.424806	1.70078
DNAH6		0.775025	0.424758	1.19978
MYH3			0.423828	0.423828
HIST4H4		0.499693	0.423205	0.922899
C14orf159		0.449703	0.422462	0.872165
FKBP9			0.422451	0.422451
RPL22L1		0.510525	0.422447	0.932971
WDR5B			0.422268	0.422268
SLFN13			0.422128	0.422128
ZNF780B		0.282428	0.421951	0.704379
PYROXD2		0.28831	0.421934	0.710244
ZNF594	-0.358054		0.421366	0.0633126
GPNMB		1.8604	0.421287	2.28169
RCN2	0.262873	0.328734	0.421227	1.01283
PCOLCE	-0.33398	-0.945354	0.420563	-0.858771
CST3		0.729056	0.420488	1.14954
HEXB		1.08089	0.41986	1.50075
PDE6B		0.283492	0.419843	0.703335
C6orf120			0.419814	0.419814
ENPP5		0.373767	0.419417	0.793184
STK32A			0.419283	0.419283
MEGF6			0.419213	0.419213
USP51	-0.438956	0.503941	0.417886	0.48287
ARHGAP6			0.417419	0.417419
SMIM14		0.770206	0.417047	1.18725
TNC			0.41675	0.41675
ZNF280A		1.558	0.416732	1.97473
NXN	-0.178813	-0.203925	0.416561	0.0338227
ATG16L2	0.178973	0.875148	0.416377	1.4705
SLC7A2	0.332238		0.415703	0.747941
CD164	0.309899	0.389386	0.415464	1.11475
PDE8B		-0.746096	0.415023	-0.331073
MAP9	0.238291	0.512947	0.414611	1.16585
DNAJB14	0.457368	0.591246	0.414607	1.46322
SLC38A10		0.394226	0.414547	0.808773
OPHN1		0.652018	0.414543	1.06656
SYBU		0.519183	0.414458	0.933641
LAPTM5		1.80995	0.414214	2.22417
FAS	1.02622	1.79148	0.413849	3.23154
VPS13A	0.349343	0.50962	0.41331	1.27227
NICN1		0.63517	0.412694	1.04786
LPIN2		0.408123	0.412318	0.820441
BTN3A2	-0.187764	-0.194751	0.412116	0.029601
STX3	0.228157	0.533015	0.412088	1.17326
LRRC49			0.411911	0.411911
TNFRSF10B	0.627962	1.1346	0.411459	2.17402
MOAP1	0.246961	0.709822	0.411435	1.36822
TNFRSF14		2.03261	0.411365	2.44397
DDX60		0.312016	0.411275	0.723291
ITGA3		0.167206	0.411195	0.578401
DSC2	0.226483		0.411171	0.637654
TMEM44			0.410991	0.410991
CSMD3	0.294269	2.40857	0.410508	3.11334
TBCK		0.415384	0.410264	0.825648
LONRF2		1.065	0.409642	1.47464
EPOR	-0.505332		0.409504	-0.0958281
ST8SIA1		0.957872	0.408929	1.3668
GCNT2	0.356384	0.842406	0.408604	1.60739
HDDC3	-0.260215		0.408139	0.147924
CARNS1		0.84952	0.40808	1.2576
ACER2	0.531713	1.61638	0.407809	2.5559
SEMA6B	-0.203467	-1.3039	0.407765	-1.0996
C11orf70		0.546374	0.407762	0.954136
ZDBF2	0.5273	0.40457	0.407568	1.33944
B4GAT1		0.349019	0.407	0.756019
AKAP3	-0.400753		0.406903	0.00614994
RAD50		0.408853	0.406732	0.815585
ZDHHC21	0.405817	0.568799	0.406622	1.38124
METTL7A	-0.358338	-0.819499	0.406373	-0.771464
FAHD1		0.49475	0.406071	0.900821
KIAA1033	0.362764	0.357056	0.405732	1.12555
UBXN10		1.15941	0.40541	1.56482
ISCA1	0.226303	0.268195	0.404841	0.89934
CCDC183			0.40465	0.40465
KLHL12	0.180949	0.172186	0.404633	0.757768
SPG20		0.616564	0.404019	1.02058
VMAC		0.95856	0.403802	1.36236
THTPA		0.540861	0.403789	0.944649
FAM132A		-0.906399	0.403765	-0.502635
PRUNE2		-1.00507	0.403276	-0.601799
CREBRF	0.46189	0.859709	0.403064	1.72466
STAMBPL1	-0.123606	0.146782	0.402855	0.426031
RPRD1A	0.174685	0.415347	0.402774	0.992805
ZSCAN9	0.256577		0.401934	0.658511
ENPP2	0.201573	1.25979	0.401753	1.86312
NOTCH4			0.401247	0.401247
CNKSR1	-0.290796	0.235188	0.401076	0.345468
FZD3	0.168388	0.198176	0.400635	0.767199
PRKCD	0.254641		0.400362	0.655003
LRRC29		1.08596	0.400326	1.48629
TUSC3		0.627217	0.400131	1.02735
FBXL17	0.185602	0.231482	0.40009	0.817174
SLC17A5		0.373502	0.40003	0.773532
MFSD3	-0.339172	-0.646856	0.399921	-0.586107
DNAJC6	0.334341	0.646507	0.39964	1.38049
CFAP43		0.842923	0.399592	1.24252
RCHY1	0.375529		0.399514	0.775043
BRWD3			0.399476	0.399476
EHHADH		0.638877	0.399182	1.03806
POMGNT1		0.523626	0.399112	0.922738
RPS27		0.240736	0.399047	0.639783
DMBT1		1.53248	0.398761	1.93125
DEF6		0.673853	0.398244	1.0721
DOCK10		0.351081	0.398056	0.749137
AP1S1	-0.117	0.385436	0.397678	0.666114
TMEM74B			0.39765	0.39765
C5orf15			0.397491	0.397491
RCBTB1	0.288297	0.663487	0.39725	1.34903
ERO1B	0.468968	0.311201	0.397225	1.17739
TRNP1		1.61306	0.396705	2.00977
VPS13C		0.61807	0.396533	1.0146
GTPBP4	0.252773	0.364488	0.396487	1.01375
DOCK4		1.64964	0.396387	2.04602
SH3YL1		0.47101	0.396298	0.867308
CCDC152	0.190623	0.797255	0.396152	1.38403
GIN1			0.396115	0.396115
SNCB	-0.320799	-0.857492	0.395701	-0.78259
ZFYVE16	0.360102	0.231334	0.395586	0.987022
C1GALT1C1		0.251287	0.395204	0.646491
CD59		0.765829	0.39493	1.16076
KLHL24	0.322313	0.623486	0.394891	1.34069
PNMA2	0.193714		0.39485	0.588563
SDHAF4		0.565852	0.394571	0.960423
MYL5		0.668224	0.393941	1.06217
IQGAP2		1.07712	0.393426	1.47054
NIPSNAP3B		0.425178	0.393355	0.818534
RRS1		0.680309	0.393161	1.07347
UBLCP1	0.13635		0.392592	0.528942
COA5			0.392528	0.392528
IPP		0.310568	0.392476	0.703044
TSPAN7		-0.308984	0.392468	0.0834838
GCFC2			0.392432	0.392432
BSG	-0.0884893	0.150889	0.392011	0.45441
PAM	0.120968	0.475979	0.391919	0.988865
KLHL3		0.565093	0.391686	0.956779
ZBTB26	0.241334	0.232163	0.391539	0.865037
SRFBP1	0.245224	0.37878	0.391325	1.01533
POLK		0.294043	0.391178	0.685221
CDC40	0.122712		0.391009	0.513721
PCDHB15			0.390932	0.390932
PALD1		0.522571	0.390693	0.913264
B2M		0.559006	0.390214	0.949219
PAFAH2	-0.260031	0.512475	0.389354	0.641798
THAP2		0.326777	0.389204	0.715981
CA11	-0.180247	-0.373934	0.38914	-0.165041
LIPT1	0.211846	0.229013	0.389074	0.829933
CXorf57	0.193349		0.388913	0.582261
DIXDC1			0.388903	0.388903
RP2	0.327185	0.640843	0.388785	1.35681
SLC7A10		-2.05847	0.388604	-1.66986
PHYKPL			0.388558	0.388558
TRPS1		-0.467409	0.388199	-0.0792097
MCTP2		0.550295	0.388062	0.938357
KBTBD6	0.252259		0.387245	0.639504
NDFIP2	0.410527	0.395524	0.387056	1.19311
COL4A5	0.161968	0.741655	0.386982	1.2906
COQ10B	0.718874	0.815557	0.386882	1.92131
ADAMTS13	0.230996		0.386658	0.617654
PKD1L1		0.364517	0.38653	0.751047
SPAG17		1.73673	0.385802	2.12253
C5orf51	0.157776	0.298982	0.38471	0.841469
ZNF620	0.231084		0.384551	0.615636
SH3PXD2B		0.376929	0.384522	0.76145
GPC2		-0.303725	0.384359	0.080634
MMAA		0.467636	0.384145	0.85178
TIGD6		0.407251	0.384102	0.791352
PIGN	0.260208		0.383789	0.643997
ASPHD1		0.872486	0.383506	1.25599
HERC4		0.570236	0.383403	0.953639
STX12	0.417242	0.721723	0.382704	1.52167
FAM167B	-0.451923		0.382636	-0.0692875
STRIP2	0.249051	1.68086	0.382393	2.3123
DNMBP	-0.356472	0.677488	0.382031	0.703048
CHRD		-0.425038	0.381842	-0.0431959
YPEL4	-0.330298		0.381824	0.0515261
PGBD4		0.315633	0.381777	0.69741
AGBL3			0.381746	0.381746
ALOXE3		1.58015	0.381508	1.96166
LTA4H	-0.0985574	0.0878521	0.381304	0.370599
TMED3		0.713338	0.381301	1.09464
FAM86C1	-0.284577		0.381299	0.0967226
ZDHHC23	0.190977	0.448795	0.381273	1.02104
PDGFA	0.455208	-0.340756	0.381272	0.495724
SLC38A9		0.213052	0.380991	0.594043
SRP9	0.499803		0.380918	0.880721
TTC8		0.401647	0.380864	0.78251
ARMC10		0.287888	0.380421	0.668309
CTSD	-0.166413	0.666708	0.380419	0.880714
HINT3	0.135526	0.415029	0.380156	0.930712
MMD	0.297704	0.171082	0.380122	0.848908
EFNA1		0.369919	0.379854	0.749773
FAM20C	-0.216551	-0.718812	0.379823	-0.555541
LAMP2	0.151762	0.360977	0.379641	0.89238
PRKAA2	0.233683	0.234288	0.379503	0.847473
FMN1		1.00265	0.379222	1.38187
PREX1		-0.205223	0.378748	0.173524
SCEL		-1.87883	0.378607	-1.50022
POFUT2	0.144606	0.464351	0.378268	0.987225
CTSC			0.378092	0.378092
AHCYL2		0.38092	0.378029	0.758949
UBE2D1	0.426899		0.377838	0.804737
PPIC		-0.217159	0.377582	0.160423
KCNC1			0.377361	0.377361
TSPAN12	0.347635	-0.471053	0.377228	0.25381
ATP6AP2	0.233962	0.90666	0.377203	1.51782
CXorf38	0.19249	0.664131	0.377002	1.23362
CETN3		-0.198737	0.376954	0.178217
PPARA			0.376622	0.376622
MYOM1		0.325607	0.376351	0.701958
PURA			0.376246	0.376246
IMPACT		0.283438	0.375893	0.659331
GPRC5A	-0.388285	-0.314975	0.375848	-0.327411
NEK9		0.346426	0.375615	0.72204
ABLIM3		0.437211	0.374919	0.812131
ARMCX1	-0.174246	0.71915	0.374885	0.919789
TRPV1			0.374589	0.374589
BRSK1	0.216716	0.273195	0.374497	0.864408
HSPA5		0.332797	0.374349	0.707146
WNT2B			0.374343	0.374343
TSPAN4		0.526753	0.374159	0.900913
FUK		0.689792	0.373854	1.06365
TLR3		1.00037	0.373787	1.37416
CCNB3			0.373676	0.373676
SLC2A8		0.251654	0.37364	0.625294
PARS2	-0.247242	0.274096	0.373632	0.400486
NBEA			0.373048	0.373048
PRPF40B	-0.133564	-0.211795	0.372953	0.0275938
PDE11A		-0.461447	0.372842	-0.0886054
ARL6IP5		0.583187	0.372821	0.956008
HEXA		0.936775	0.372787	1.30956
MOCS3		0.386888	0.372344	0.759232
XK	0.325873		0.372286	0.69816
HSDL1	0.219367		0.372233	0.5916
CHGB		1.00389	0.37206	1.37595
ITFG1		0.760247	0.372045	1.13229
IKBIP	0.33861	0.937032	0.37189	1.64753
BTD			0.371794	0.371794
ZNF546	-0.487172	0.277782	0.371518	0.162128
SCRN2			0.371465	0.371465
CCDC184	-0.360141	0.623366	0.371354	0.634579
NAA30	0.275132	0.357198	0.370672	1.003
CASD1	0.520728	0.174605	0.370656	1.06599
MARCH1			0.370405	0.370405
RBM11	0.925504	0.332511	0.370354	1.62837
IFRD1	0.311773	0.573959	0.370109	1.25584
CCDC61			0.370056	0.370056
SUSD5	0.17602	-0.218766	0.369585	0.326839
SLC52A1	1.01756	2.74923	0.369409	4.13619
LACTB2		0.599161	0.36915	0.968311
BTBD3	0.161703	-0.259992	0.368912	0.270624
ZNF572	-0.191903		0.368908	0.177005
MDN1		0.343198	0.368853	0.712051
INSIG2		0.366932	0.368815	0.735747
TRAPPC6A	-0.264324		0.368778	0.104454
ZNF277		0.256879	0.368704	0.625583
UGGT2	0.188199	0.574688	0.368482	1.13137
PAQR6		-0.634318	0.368258	-0.26606
TRIM52	0.192777	0.499862	0.368219	1.06086
NUDCD1	0.158311	0.456319	0.368029	0.982658
NDUFA5	0.269198	0.185207	0.367562	0.821967
ATP6AP1		0.637171	0.366313	1.00348
PCDHB2			0.366253	0.366253
STAT6		0.320898	0.366229	0.687127
GALNT12		1.16952	0.366182	1.5357
RALGPS2		-0.423602	0.365918	-0.0576838
RRN3	0.337	0.653859	0.365915	1.35677
C3orf33	0.552443	0.755359	0.365895	1.6737
KIAA1875		0.504005	0.365819	0.869823
DDX21	0.330599	0.442984	0.365661	1.13924
FPGT-TNNI3K		0.406531	0.36553	0.77206
KIAA1919		0.760972	0.365436	1.12641
ALDH3B1	-0.149652	-0.292041	0.365413	-0.0762799
ZNF311		-0.202803	0.365253	0.162451
USP45	0.255777	0.244524	0.365171	0.865472
TMED10		0.492204	0.364591	0.856795
SNCA		-0.250508	0.364467	0.113959
PAPLN	0.250346	1.97556	0.364445	2.59035
EDEM2		0.83523	0.364256	1.19949
AGA		0.59937	0.36425	0.96362
ERP29		0.215344	0.364027	0.579371
YRDC	0.664694	0.792505	0.363911	1.82111
PCDHB7	-0.377289	-0.716642	0.363541	-0.73039
GPANK1	-0.203942	0.156276	0.363501	0.315835
VPS41		0.583188	0.363362	0.94655
ZBTB6	0.621456	0.23676	0.363353	1.22157
KBTBD7	-0.210449	-0.721864	0.363301	-0.569012
ERAP1	0.160742		0.363166	0.523908
SLC2A13		0.590886	0.36299	0.953876
MPLKIP			0.36281	0.36281
FLVCR1	0.255358		0.36275	0.618108
TMEM209	0.296631	-0.245651	0.362699	0.41368
ISPD		0.508769	0.362178	0.870946
TMEM199	0.32591	0.361626	0.361635	1.04917
PFKM		0.502736	0.361544	0.86428
VAMP4	0.193035	0.446579	0.361498	1.00111
RIOK2	0.160347	0.343637	0.361442	0.865426
FLOT1		-0.393493	0.361293	-0.0321997
MCF2L2		0.709338	0.361183	1.07052
DOC2A			0.361182	0.361182
RHPN1		0.492768	0.360811	0.853579
ZNF589		0.220578	0.360697	0.581276
FAM73A	0.330612	0.596503	0.360425	1.28754
CD8A		0.807064	0.359687	1.16675
DTX3L			0.35927	0.35927
DHX40			0.358863	0.358863
ZBTB7B	0.246529	0.44139	0.358836	1.04675
CCDC181		0.405971	0.358558	0.764529
TMEM147		0.413248	0.358516	0.771764
CEP120	0.276865		0.358476	0.635341
CDADC1			0.358264	0.358264
RFESD			0.357493	0.357493
EPB41L5	0.151404		0.357219	0.508624
KBTBD8	0.815961	1.28386	0.357163	2.45698
PLAUR	0.109718	0.584454	0.356607	1.05078
ARHGAP42			0.355896	0.355896
LEPROT		0.179091	0.35588	0.534972
YAF2	0.33215	0.307412	0.354987	0.99455
CXXC4	-0.280671	-1.13961	0.354763	-1.06552
LANCL1	0.251372		0.354602	0.605974
OFD1		0.145335	0.354524	0.499859
ADAMTSL3		-1.1441	0.354433	-0.789672
PIGK	0.19041	0.229882	0.354248	0.774541
RCBTB2	0.355986	-0.577314	0.354208	0.13288
NDUFAF4		0.396498	0.354037	0.750535
BCKDHB		0.178635	0.353978	0.532613
PCDHB14			0.353923	0.353923
XCL1			0.353891	0.353891
GNPTG		0.870783	0.353883	1.22467
D2HGDH			0.352985	0.352985
LIPA	0.140548	0.97767	0.352851	1.47107
FGGY		1.20604	0.352743	1.55879
RNF138	0.595575		0.352631	0.948206
RAB29	-0.10636	0.988693	0.352583	1.23492
TMX3	0.416356	0.317373	0.35231	1.08604
ING4	-0.228903		0.352081	0.123178
GRAMD1C		-0.179204	0.352047	0.172844
SACM1L	0.30258	0.273682	0.351788	0.928051
YAP1	0.266831	0.338658	0.351759	0.957248
GRN	-0.146206	0.904304	0.351599	1.1097
SNX16	0.469739	0.210614	0.351395	1.03175
SLC25A20		0.775411	0.35136	1.12677
RNF146		0.423041	0.350968	0.77401
MAT2B	0.21414		0.350902	0.565041
DUS4L		0.590008	0.350772	0.94078
SCAMP1		0.489732	0.350578	0.840311
YIPF5	0.231543	0.32017	0.350453	0.902166
TGFA	0.685291	0.719406	0.35043	1.75513
ETNK1	0.483887	0.367121	0.350406	1.20141
ANKRD42		1.18385	0.350331	1.53418
RPN2		0.396586	0.350276	0.746863
LAMP1	0.0698766	0.692258	0.350103	1.11224
BCL2L1		1.13881	0.350068	1.48888
PEX10			0.349906	0.349906
CREG1	0.195031	0.918847	0.349587	1.46347
DNAJB9	0.577932	1.1578	0.348871	2.0846
STOM	0.412988	1.20061	0.348537	1.96214
WDR36	0.301918	0.329033	0.348441	0.979392
FAM151B			0.348282	0.348282
TDRP	0.446401	0.348679	0.348041	1.14312
BEX2		0.503262	0.347967	0.851229
CPEB4	0.772107	1.14162	0.347714	2.26144
EDEM3		0.75769	0.347611	1.1053
CLDND1	0.444831		0.347529	0.79236
MORN4		0.530117	0.347306	0.877423
TNIK		0.257531	0.347289	0.60482
GPX7	-0.267967		0.346936	0.0789687
BAIAP3			0.346919	0.346919
RBKS	-0.314956	1.12633	0.346698	1.15807
ALG10B	0.446372		0.346354	0.792726
CFAP57		0.961674	0.346256	1.30793
DNAJC28	-0.270826		0.346153	0.0753272
TPRG1L		0.963747	0.346056	1.3098
ATP6V1G1		0.240372	0.346023	0.586395
MDK	-0.236936	0.886064	0.346014	0.995142
MSANTD4	0.220038	0.365003	0.345844	0.930885
TMX1	0.368631	0.124424	0.345416	0.838472
TLDC1		0.841646	0.345398	1.18704
PDE12	0.315253	0.496046	0.345378	1.15668
CRIPT	0.251981	0.29338	0.344686	0.890048
CLIC2		1.05324	0.344154	1.3974
SAMD10	-0.209535	0.32147	0.343222	0.455157
MYCT1		3.7988	0.343018	4.14182
MTERF1	0.353436	0.303522	0.342753	0.99971
PPT2		0.30187	0.342579	0.644449
ZNF610		0.795361	0.342029	1.13739
RNF149		0.453029	0.34195	0.794979
CHMP5	0.197116	0.324308	0.341887	0.863311
TMC7			0.34186	0.34186
LTN1	0.253903	0.307398	0.341641	0.902942
TRAM1L1			0.341429	0.341429
TRIM22	0.378321	0.795008	0.341355	1.51468
PSMD10		0.240044	0.341247	0.581291
ARHGAP28		-0.978474	0.340716	-0.637758
DDHD2	0.146066	-0.272614	0.340586	0.214037
ZNF780A	0.358198		0.340426	0.698623
IBTK	0.118535	0.28851	0.340414	0.747458
HEXIM2	-0.789179	-0.327006	0.340127	-0.776058
PCMTD1	0.269191	0.55263	0.340081	1.1619
ARMCX2	-0.115084	0.287056	0.339968	0.511939
CYP2U1		0.575592	0.339538	0.91513
OSGEPL1		-0.24329	0.339444	0.0961534
GYG2	-0.137464	-0.704313	0.339388	-0.502388
DCAF10		0.293805	0.339309	0.633115
TMEM230		0.223126	0.33914	0.562266
ERLEC1		0.403858	0.338862	0.74272
NIP7	0.256226	0.214301	0.338572	0.809099
CHST14			0.337976	0.337976
CANX	0.129148	0.482479	0.337975	0.949602
ATM	0.209781	0.442577	0.337942	0.9903
SPRED1	0.326745	0.363261	0.337849	1.02786
SLC35F5	0.272858	0.274307	0.337627	0.884792
RICTOR	0.393367		0.337608	0.730975
GNAI1	0.411774	0.471862	0.337363	1.221
TSPAN31			0.336956	0.336956
SLC50A1	-0.207065	0.191332	0.336883	0.32115
SESN1	1.33449	1.0906	0.336822	2.76192
ADAP1			0.336456	0.336456
PPP1R3F		-0.305326	0.336256	0.0309304
AKIRIN1	0.273697	0.31986	0.335704	0.92926
GAA	-0.233074	0.910129	0.33554	1.01259
KDM1B		0.331085	0.335392	0.666477
TRMT10C	0.310464	0.249817	0.335114	0.895395
DARS	0.162491		0.33493	0.49742
MAGEA8		0.283944	0.334921	0.618865
MICU2	0.192702		0.334908	0.52761
VPS33A		0.241527	0.334833	0.57636
TMEM106B	0.219375	0.23744	0.334204	0.791018
FAM8A1	0.14705	0.665951	0.3341	1.1471
KIAA0232	0.231537	-0.273485	0.334021	0.292074
NUDT17			0.333895	0.333895
STX7	0.233119	0.233512	0.333886	0.800516
GALNT7	0.121408	-0.273194	0.33387	0.182083
ESF1	0.277213	0.510262	0.333575	1.12105
WLS			0.333514	0.333514
TMEM186		0.339069	0.333203	0.672272
ARNTL		0.243429	0.333114	0.576543
NR3C1		0.260257	0.333003	0.593259
ZNF696		0.268299	0.332776	0.601075
HPS5	0.34756	0.526372	0.332681	1.20661
CBWD6	0.2798	0.538582	0.33248	1.15086
SPTSSA	0.434156	0.545116	0.332256	1.31153
CMAS		0.442776	0.332116	0.774892
DUSP5	0.39302	0.298812	0.33209	1.02392
UBE2G2	0.119606	0.520327	0.331959	0.971892
EIF1AX	0.422135	0.343778	0.331647	1.09756
PPM1H		-0.712361	0.331596	-0.380765
PVRL3	0.234294	-0.309874	0.331592	0.256012
MYBL1	0.287067		0.331479	0.618546
SGPP1	0.657174	0.535015	0.331385	1.52357
LIAS	-0.143928	0.257423	0.330789	0.444284
FSD1L	0.431016	0.384954	0.330734	1.1467
FEZ2	0.223199	0.215299	0.330569	0.769068
TMED7	0.465354	0.43598	0.330476	1.23181
BNIP3		0.55987	0.329893	0.889764
TCEAL8		0.226717	0.329654	0.556371
ZNF581	-0.253841		0.32965	0.0758087
ZC3H10	-0.379971		0.329503	-0.0504683
PCYOX1		0.483101	0.32949	0.812591
RELL2		0.758207	0.329089	1.0873
SLC46A1		0.540745	0.32902	0.869765
GTF3C3	0.141712		0.328932	0.470644
HLA-B		0.837136	0.328693	1.16583
PHYH		0.573879	0.328656	0.902536
TSEN2		0.372752	0.328478	0.70123
SOCS6	0.321334	-0.154717	0.328126	0.494743
TMEM38B	0.146738	0.408361	0.328044	0.883143
YOD1	0.714553	0.293378	0.327772	1.3357
ERCC8	0.12696	0.202345	0.327698	0.657003
PUDP			0.327673	0.327673
FAM199X	0.365822	0.337758	0.327616	1.0312
FNIP1		0.583911	0.327474	0.911385
C5orf56		0.359796	0.327219	0.687015
ZBED8			0.327073	0.327073
CCNDBP1		0.485266	0.326903	0.812169
GLB1		0.502606	0.326849	0.829455
IPMK		0.310717	0.3268	0.637517
SERINC5		1.00703	0.326795	1.33383
PCDHB11			0.326549	0.326549
WDR27		0.47094	0.325725	0.796664
PDCD1LG2		1.59855	0.32556	1.92411
ALPK1		0.365623	0.325512	0.691135
QTRTD1	0.214532	0.20588	0.325242	0.745654
GOLT1B	0.422877	0.495308	0.3249	1.24308
SLC43A2		0.985393	0.32468	1.31007
SLC39A6		0.432022	0.324508	0.756529
RPL22		0.204672	0.324137	0.528809
SNAPC3		0.299842	0.32405	0.623892
CYP26B1	0.286124	-0.43154	0.323674	0.178258
FAM174A	0.199728	0.70037	0.323412	1.22351
ACAD10		0.323155	0.323391	0.646546
IFT80		0.207906	0.32326	0.531165
TBC1D32	0.332777		0.323176	0.655952
ATP6V1C1	0.186115	0.512528	0.32315	1.02179
IFT81			0.323018	0.323018
QSOX2	0.199502	0.288469	0.322778	0.810749
DMXL1			0.322751	0.322751
MOSPD1	0.374957	0.754972	0.322685	1.45261
FBXO32		0.562211	0.322643	0.884854
RNLS			0.322449	0.322449
SLC2A4			0.32221	0.32221
SCARB2	0.108412	0.544792	0.322165	0.975368
CEP290		0.262839	0.322103	0.584942
TJP2		0.452999	0.321928	0.774927
ZRANB2	0.391746	0.433719	0.321821	1.14729
WWC3		0.293483	0.321759	0.615242
TTC33	0.27142	0.292572	0.321688	0.88568
HSD11B1L	-0.195734	0.589942	0.321595	0.715803
HLA-E		0.815253	0.321297	1.13655
C14orf79		0.958315	0.321104	1.27942
CCDC30	-0.300884	0.993507	0.321048	1.01367
PIGM		0.25037	0.320913	0.571282
STYXL1	-0.206288	0.344677	0.320623	0.459012
SSR1	0.149388	0.462838	0.320611	0.932838
MORN1			0.319845	0.319845
HMGA2	-0.456878	0.824779	0.319709	0.68761
B4GALT4	0.197644	0.136522	0.31969	0.653856
IL11	0.869257	1.00382	0.319596	2.19268
ABCB1		-0.366229	0.319533	-0.046696
ZNF239		0.649061	0.319398	0.968459
HARS2		0.231415	0.319368	0.550782
HORMAD1			0.319216	0.319216
PCDHB13		-0.428179	0.318975	-0.109204
RNASE4			0.31872	0.31872
CAAP1	0.320425	0.175795	0.318399	0.814619
EPG5		1.22141	0.318303	1.53971
MKRN3	0.206524	0.230117	0.318248	0.754889
DYNC1LI2	0.234498		0.317911	0.552409
NPHP1		0.313764	0.317799	0.631563
SOCS4	0.64249	0.588837	0.317502	1.54883
DPY19L3	0.319667		0.317344	0.63701
P2RY1	0.374273		0.317129	0.691402
C9orf72	0.362083	0.247191	0.317038	0.926312
TMED4		0.371926	0.317002	0.688928
CCDC115		0.462413	0.316921	0.779334
RWDD3			0.316891	0.316891
AJUBA	-0.193323	-0.516754	0.316882	-0.393195
DUSP18		0.341234	0.316847	0.658081
DPY19L4	0.255505	0.262384	0.316722	0.834611
CTTN		0.562606	0.316626	0.879231
RIOK3	0.344293	0.790294	0.316527	1.45111
CHPF	-0.131259	1.30643	0.316525	1.4917
FCHO2	0.250634	0.429022	0.316438	0.996095
PLK3	1.22007	1.66153	0.315805	3.1974
CAPN3		0.367746	0.315429	0.683174
WDR11	0.193773	0.275769	0.315231	0.784773
CDK17	0.364474	0.220124	0.314893	0.899491
RWDD2A		0.599134	0.314351	0.913485
TRPC1		0.545641	0.314229	0.859869
ATE1	0.154683		0.314108	0.468791
DPH3		0.306728	0.313982	0.62071
C1orf109		0.321021	0.313944	0.634964
MALT1		-0.31166	0.313929	0.00226926
DNAH14	0.173519		0.313694	0.487213
PIGP		0.24343	0.313694	0.557124
EXOC1		0.444395	0.313624	0.75802
C3orf18			0.313433	0.313433
ARSJ	-0.255727	-0.639533	0.313431	-0.581828
RDX		-0.205641	0.313249	0.107608
BTBD10	0.178851	0.529405	0.313182	1.02144
NEU1		0.416296	0.313176	0.729472
PCNXL2		0.626078	0.31299	0.939068
FANK1		0.961678	0.312915	1.27459
CCNG1	0.29919	0.868799	0.312854	1.48084
ADPRH		0.493917	0.312796	0.806713
CDC14B		0.200026	0.312664	0.51269
N4BP3	1.1403	1.16715	0.312516	2.61997
MAGEA4		0.286284	0.312357	0.598641
ARFIP1		0.366792	0.312314	0.679107
LYSMD3	0.380699	0.305109	0.31204	0.997847
ARHGAP12	0.103351	0.225796	0.311457	0.640604
WDR43	0.494585	0.730153	0.310985	1.53572
LRPPRC	0.19204	0.456343	0.310625	0.959007
NKIRAS1	0.176581	0.767347	0.310577	1.25451
PPT2-EGFL8		0.306254	0.310431	0.616685
C4orf32	0.255419		0.310173	0.565591
REXO2		0.299037	0.310078	0.609115
EPHX2		0.349967	0.309979	0.659946
TMEM260		0.382356	0.30988	0.692236
GREB1	0.622656	2.41514	0.309846	3.34764
ZNF558	0.225314	0.386256	0.309738	0.921307
COL7A1		0.670066	0.309492	0.979558
PRRG1	0.307099	0.81562	0.309437	1.43216
EGF			0.309074	0.309074
ZDHHC17	0.415041		0.308911	0.723952
RAB11FIP2	0.400946	0.346719	0.308909	1.05657
TWF1	0.39665	0.426065	0.308847	1.13156
LARP4	0.233434	0.513052	0.308814	1.0553
PPA2			0.308507	0.308507
HYAL2		0.190084	0.308345	0.498429
FBXO33	0.393132	0.434168	0.308331	1.13563
ESRRA		0.408512	0.307916	0.716428
PLEKHA3	0.437941	0.395718	0.307712	1.14137
IGFLR1		-0.695753	0.307659	-0.388094
MVP		0.561893	0.30744	0.869334
TSPAN6			0.30737	0.30737
PLS1	0.16387	-0.489561	0.307164	-0.0185268
TRMT5			0.307025	0.307025
IKZF2			0.306919	0.306919
NDUFAF1		0.560974	0.306808	0.867781
UTP15	0.233246	0.359957	0.306769	0.899971
NFXL1	0.242053	0.388188	0.306222	0.936462
CDK7		0.289677	0.306148	0.595825
ACAP2	0.238435	0.432155	0.305987	0.976577
ATRAID	-0.192472	0.393265	0.305966	0.506759
FBXL2		0.447766	0.305731	0.753497
LRRC27	-0.25572	0.317682	0.305587	0.367549
ZFAND6	0.391829		0.305492	0.697321
KLHL8	0.449987		0.30516	0.755147
ANKRD49	0.208428	0.209893	0.304407	0.722728
MAP3K12		0.409526	0.304298	0.713823
COX15			0.304235	0.304235
SQSTM1		1.19297	0.304224	1.4972
AEN	1.02319	0.85425	0.304123	2.18157
EPAS1		1.09853	0.304112	1.40264
METTL5		0.32995	0.304087	0.634036
RPS6			0.303857	0.303857
PLEKHA1	0.383765	0.340721	0.303857	1.02834
RHOF	-0.296835		0.303779	0.00694374
SLC33A1		0.389333	0.303714	0.693047
SPIN2B		0.283697	0.303614	0.587311
RGS14			0.303463	0.303463
ABHD3	0.28408		0.303242	0.587322
TNFAIP8	0.240996	0.222248	0.302951	0.766195
FAM185A			0.302504	0.302504
CCNL1	0.64616	0.19852	0.302473	1.14715
GEM	0.23112	1.35552	0.302358	1.889
FAM210B		1.2769	0.302334	1.57923
SLC30A6	0.0973536	0.212034	0.302283	0.611671
DNAL1	0.246231	0.499117	0.302081	1.04743
EMILIN2		0.421222	0.302051	0.723273
ZBTB41	0.501897	0.356398	0.301916	1.16021
GABPA	0.391985		0.301867	0.693852
AFF4	0.268601	0.480404	0.30183	1.05084
B3GALNT1	0.188804	-0.250965	0.301805	0.239644
POLR1B		0.497518	0.301782	0.7993
GPATCH2L	0.293995	0.552137	0.301677	1.14781
HTRA2			0.301344	0.301344
DTWD2	0.333023		0.30128	0.634303
SLC25A27		0.312615	0.301234	0.613848
PLEKHG4		0.388322	0.301165	0.689487
KDM4D	-0.436872	-0.332316	0.301148	-0.46804
SARAF		0.398452	0.301121	0.699574
JRKL		0.358108	0.301115	0.659223
PKHD1		1.44474	0.30107	1.74581
LCORL	0.285857	-0.205241	0.301069	0.381686
COMMD10	0.298615		0.300811	0.599427
RSAD1		0.296892	0.300587	0.597479
FASTKD1			0.300445	0.300445
PLEKHB1	-0.227567	-0.387466	0.300313	-0.31472
MANEAL	-0.135709	-0.173277	0.300273	-0.00871313
KRT15	0.234521	2.83796	0.299909	3.37239
IFIH1			0.299851	0.299851
LRRC8D	-0.251004	0.367738	0.299815	0.416549
MARS2	0.250875	0.670232	0.2998	1.22091
DNAL4	-0.171658	0.328382	0.299781	0.456506
ZNF891			0.299443	0.299443
ZNF19	-0.272144		0.299215	0.0270703
G2E3	-0.217795	-0.287227	0.299177	-0.205845
ATP13A3	0.481711	0.729782	0.299109	1.5106
WBP5			0.298989	0.298989
MAGEF1			0.298753	0.298753
GNPDA2	0.341211	0.383117	0.298707	1.02304
PLEKHH1			0.298556	0.298556
IFT27	-0.142745	0.447168	0.298517	0.60294
APPBP2			0.298492	0.298492
SATB1			0.29832	0.29832
DCAF8L2			0.298271	0.298271
RRP12		0.994647	0.298165	1.29281
TUB			0.298131	0.298131
ZSCAN20			0.29799	0.29799
RABL3			0.297931	0.297931
HIBADH		-0.513648	0.297377	-0.216271
B3GNTL1		0.387946	0.296688	0.684633
FAM200A	0.156386	0.409311	0.296595	0.862292
NRAS	0.303473		0.296164	0.599637
ZNF778	0.250706	0.635067	0.295995	1.18177
EBAG9	-0.128275		0.29582	0.167545
SLC16A13	-0.804592	-0.550885	0.295745	-1.05973
RASEF	0.337061	0.59351	0.295662	1.22623
TRO		0.221553	0.295106	0.51666
NARS			0.294988	0.294988
ELAC1		-0.310081	0.294772	-0.0153096
UBXN4	0.22586	0.20482	0.294642	0.725322
ITM2C		0.31852	0.294627	0.613146
C9orf85		0.461721	0.294516	0.756236
CYCS	0.394889		0.293879	0.688767
FAM92A1		0.219658	0.293818	0.513476
CASP4		0.355432	0.293733	0.649165
MRPL24	-0.199821		0.293578	0.0937562
KDSR	0.30843	0.791523	0.293123	1.39308
CEP44	0.20325	-0.274663	0.293097	0.221684
LEPROTL1	0.1187		0.293021	0.41172
FAM83G	0.45419	0.688323	0.292918	1.43543
SSX2IP	0.195158	-0.346805	0.292775	0.141129
SLCO1A2		1.06594	0.292534	1.35847
ARHGEF28			0.292523	0.292523
MON2	0.249614	0.414232	0.292247	0.956093
PGPEP1		0.99113	0.29188	1.28301
ZBTB12	-0.193902	-1.15722	0.291774	-1.05935
EMG1		0.345704	0.291638	0.637342
ACTR6	0.270027	0.266869	0.291302	0.828198
POLR2G			0.291118	0.291118
PCGF5	0.395487		0.290329	0.685815
SPSB2	-0.336292		0.290328	-0.0459632
CRELD1		0.350096	0.290197	0.640293
ALG11	0.32443		0.289948	0.614378
ZNF770	0.394739	0.427982	0.28974	1.11246
TOR4A		0.515074	0.289657	0.804731
DNAJB11			0.289652	0.289652
GEMIN5		0.241761	0.289592	0.531353
STEAP2		0.465688	0.289497	0.755185
GRHL1	0.495322		0.289448	0.78477
OSBPL8	0.372558	0.398574	0.289411	1.06054
TMEM9B	0.239434	0.588006	0.28938	1.11682
PLAT		0.794229	0.289308	1.08354
C4orf3		0.433002	0.289188	0.72219
TMEM136	0.147578	0.176066	0.289164	0.612808
CHAC2		-0.238166	0.289089	0.0509236
THAP6	0.367567	0.334808	0.288977	0.991352
CHSY3		-0.319143	0.288934	-0.0302087
GBA	-0.26109	0.897861	0.288755	0.925526
ACP2	-0.246152	-0.374934	0.288749	-0.332336
BBS2		0.276761	0.288746	0.565508
DTWD1		0.600243	0.288672	0.888916
SLC35A3	0.448376	0.633909	0.288541	1.37083
SPATA6		-0.538723	0.288464	-0.250259
URB2	0.315003	0.190685	0.288456	0.794145
RNMT	0.353602	0.431307	0.288175	1.07308
TAP1	0.194261	0.839767	0.288097	1.32212
BCDIN3D	-0.311025		0.288073	-0.0229522
SLC22A17		0.739035	0.28794	1.02697
RAPGEF6			0.287916	0.287916
ZNF23		0.844851	0.287732	1.13258
NCSTN		0.295472	0.287701	0.583173
CGRRF1	0.242051		0.287489	0.52954
TIGD2	-0.362876	-0.448569	0.287419	-0.524026
NIT1		0.309554	0.287017	0.596571
CNPY2	-0.152255	0.517558	0.286916	0.652219
ALDH6A1		0.222627	0.286774	0.509401
FKBP4			0.286609	0.286609
METTL21A		-0.238394	0.286468	0.0480746
PCDHB12		-0.512351	0.286428	-0.225922
KIAA1147		-0.509083	0.286321	-0.222762
NLK		0.548717	0.286271	0.834988
POLR3A		0.511909	0.2862	0.798109
AP5M1	0.196503	0.237834	0.286161	0.720498
BCO2		0.524056	0.285743	0.809799
SREK1IP1	0.183232	0.23461	0.285499	0.70334
ZFP41	-0.156176		0.285437	0.129261
GPALPP1		0.301976	0.285424	0.587399
TIMMDC1		0.596866	0.285179	0.882045
ZNF302			0.285018	0.285018
ZNF345	0.23561		0.285008	0.520618
SERINC1	0.286479	0.644415	0.284404	1.2153
CTHRC1		1.10712	0.284127	1.39125
RANBP6		0.454653	0.284034	0.738686
MAP3K10		0.189086	0.283978	0.473065
GUSB	-0.102826	-0.142606	0.283964	0.0385331
RUFY1			0.283803	0.283803
FYN			0.283708	0.283708
MOB4	0.310156		0.28367	0.593826
CSGALNACT1			0.283577	0.283577
HEATR5A		0.483448	0.283278	0.766725
FAM179B	0.179783	0.428038	0.28323	0.891051
FAM84A	1.0129	1.66507	0.283193	2.96116
ACYP1			0.283003	0.283003
SLC37A1		0.476233	0.282627	0.75886
NIPSNAP3A	0.158019		0.28259	0.440609
KIAA0408		1.00392	0.282575	1.28649
ACBD5	0.220315	0.322486	0.282539	0.825341
SAMD9			0.282373	0.282373
C10orf88	0.365389	0.466978	0.282151	1.11452
LY6E	-0.218747	0.439759	0.282146	0.503157
FASTKD2	0.222483	0.261629	0.281966	0.766078
HLA-C		0.436281	0.281713	0.717994
ZNF529	0.566736	0.518241	0.281575	1.36655
ASB7	0.295108	0.179745	0.28144	0.756292
DCAF13		0.368306	0.281435	0.649741
RUFY3	0.172516	0.467632	0.281201	0.921348
TMEM167A	0.410518	0.700592	0.280858	1.39197
FANCF	-0.305219		0.280806	-0.0244124
FAM120B			0.280765	0.280765
DOCK7	0.110287		0.280612	0.390899
MCTP1		0.43579	0.279995	0.715784
PCDHB8		-0.615241	0.27966	-0.335581
RRP9		0.386582	0.279649	0.666231
HSBP1		-0.198931	0.279073	0.0801423
NPDC1		0.769562	0.278917	1.04848
PPP1R3C	-0.204693	1.00766	0.278299	1.08126
ZNF285	-0.259983		0.278248	0.0182652
DDX60L		0.730823	0.278212	1.00903
RND2		-0.384966	0.278175	-0.106792
TMEM63A			0.277944	0.277944
ARL5B	0.717051		0.277863	0.994914
SETDB2	-0.230695	0.318828	0.277727	0.36586
PUS7L	0.223728	0.528427	0.277535	1.02969
NSUN2	0.29149	0.409671	0.277382	0.978543
CSAD			0.27738	0.27738
VASN		-0.729596	0.277319	-0.452277
DPP8	0.261631	0.129759	0.277189	0.668579
CHML	0.287913	0.154069	0.277162	0.719144
TCEANC2	-0.330449	0.321348	0.277124	0.268023
PELO	0.267694	0.772227	0.276951	1.31687
FOXN2	0.804612	0.425006	0.27695	1.50657
TRNT1	0.235234	0.4051	0.276866	0.9172
ZNHIT6		0.25886	0.276831	0.535692
RHOB	0.724091	0.371473	0.276676	1.37224
CAPS2		0.575473	0.276675	0.852148
HECW1		0.461447	0.276638	0.738086
CHID1		0.239587	0.276553	0.51614
HMGN4	0.189793		0.276473	0.466266
GRK4		0.626018	0.276348	0.902366
TSNAX	0.260419	0.304198	0.276345	0.840962
PRCP		0.308317	0.276156	0.584473
GPR173	-0.214109	0.326792	0.276067	0.38875
CCDC126	0.585249		0.275936	0.861186
ATG12	0.28938	0.310012	0.275723	0.875115
C5orf45		0.341551	0.27555	0.6171
PARD6B	0.919299	0.526795	0.275547	1.72164
ACADVL		0.352984	0.275458	0.628442
METAP1D			0.275324	0.275324
TAF7			0.27532	0.27532
SDC1		1.59222	0.275233	1.86745
PLCB2		0.138977	0.275096	0.414073
C9orf116		0.74468	0.275057	1.01974
XIAP	0.311098	0.48578	0.274942	1.07182
ABHD13	0.44778	0.22861	0.274792	0.951183
ETF1		0.26681	0.274636	0.541446
SUCLG2			0.274604	0.274604
ZPR1		0.383309	0.274127	0.657436
TMEM167B	0.221038	0.482982	0.274125	0.978144
C1RL			0.27407	0.27407
USP35		0.544212	0.274043	0.818256
MINPP1		0.192995	0.273968	0.466963
TPD52	0.244839		0.273964	0.518802
STXBP5L			0.27396	0.27396
UTP3	0.227649	0.254918	0.273863	0.75643
TIGD1		0.462278	0.273762	0.73604
ZMPSTE24	0.194769	0.306254	0.273751	0.774773
MRPL1		-0.257349	0.273587	0.0162375
CNBP			0.273566	0.273566
SPAG16		0.358735	0.273415	0.63215
TIGAR	0.843661	1.34016	0.273248	2.45707
SEPSECS			0.273243	0.273243
MAPKAPK3	-0.11615	0.508938	0.272956	0.665744
RNF6	0.34101	0.703871	0.272898	1.31778
ARL10		0.474303	0.272838	0.747142
CLK1	0.394655		0.272827	0.667482
PCNXL4			0.272767	0.272767
NIPSNAP1			0.272699	0.272699
ARMCX3		0.656616	0.272587	0.929203
PREPL		0.590916	0.272449	0.863365
PSENEN	-0.177946	0.227302	0.272343	0.321699
PDCD6IP			0.272208	0.272208
GKAP1	-0.156919	-0.296429	0.27211	-0.181238
C12orf57	-0.217766		0.271965	0.0541985
HSPA9	0.0741144	0.239739	0.271902	0.585756
LONRF1			0.271723	0.271723
ZC3H12A	0.867052	0.70179	0.27158	1.84042
STK26	0.358997	0.314022	0.271291	0.944309
APBB3		0.274721	0.271118	0.545839
SPICE1	0.238258		0.27111	0.509368
LMAN2L			0.270876	0.270876
RPE	0.197519		0.270844	0.468362
NAF1			0.270739	0.270739
SPCS2	0.381026		0.27068	0.651706
CCBL1	-0.162519		0.270657	0.108139
TIFA	0.525311		0.270636	0.795947
TRPT1		0.327368	0.270631	0.598
PARVG	-0.123769		0.270514	0.146745
PEX12	-0.151938		0.27038	0.118442
IFT88			0.270301	0.270301
SPATA24			0.270258	0.270258
SPCS1		0.247408	0.270255	0.517663
EFNB3	-0.17031	-0.898081	0.270186	-0.798205
MTM1		0.256289	0.270132	0.526421
CDK5	-0.208492		0.269917	0.0614248
SMG8	0.172344	0.1281	0.269704	0.570148
ORMDL1	0.242633	0.340239	0.269452	0.852323
RSG1		0.763906	0.269228	1.03313
SPG11		0.247453	0.269198	0.516651
GFM2		0.358351	0.269094	0.627445
RECQL5		0.282967	0.268819	0.551786
ALG2	0.12273	0.179941	0.268688	0.57136
RBM47		-0.664263	0.268497	-0.395766
MDM1			0.26816	0.26816
CPQ		0.517526	0.268098	0.785624
EFNA5	-0.361919	-0.271548	0.267696	-0.365771
ADGRE5	-0.266128	0.140265	0.267439	0.141575
TTC14	0.351766	0.477876	0.267218	1.09686
MGEA5		0.123494	0.267203	0.390697
RNF114		0.404623	0.267152	0.671775
DUSP28	0.347909		0.267136	0.615045
EML6			0.266924	0.266924
RAB18	0.32736	0.412943	0.266891	1.00719
SLC26A2			0.26689	0.26689
REPS2			0.266863	0.266863
SPATA7		0.746819	0.266823	1.01364
SOGA3		1.01516	0.26669	1.28185
MTRF1L	0.153287	0.135238	0.26663	0.555155
TM2D3		0.32542	0.266407	0.591827
ABHD14B	-0.36269		0.266259	-0.096431
FBXW11		0.230896	0.266045	0.496942
WRB		0.314535	0.266032	0.580567
CRADD		0.50868	0.265693	0.774373
ZNF839		0.301914	0.265466	0.56738
DDX58		1.17883	0.265427	1.44426
KRAS	0.234089	-0.170195	0.265187	0.329081
HBP1			0.265186	0.265186
ELP2		0.400461	0.265033	0.665494
TMEM120B		0.516955	0.264989	0.781944
DDX18	0.141855		0.264911	0.406767
SLC30A9	0.143095	0.259105	0.264864	0.667064
ARFGEF2	0.291283	0.496771	0.26436	1.05241
TMEM50B		0.278227	0.264356	0.542584
LTBR		0.412688	0.264347	0.677035
GFM1	0.213258	0.409747	0.263988	0.886992
RALB		0.247197	0.263918	0.511114
ZNF524	-0.241973		0.263843	0.02187
LRRC58	0.354404	0.19757	0.263431	0.815405
AKAP8L		0.261052	0.263259	0.524311
RPL41		-0.43207	0.263119	-0.168951
TRIQK	0.240993		0.262577	0.50357
TMCO3			0.262444	0.262444
JMJD7-PLA2G4B		0.271895	0.26236	0.534256
SPCS3	0.295213	0.331587	0.262251	0.889052
MERTK		0.311452	0.26222	0.573672
PFDN2		0.303837	0.262153	0.56599
RRAGD		0.491599	0.262135	0.753734
PIK3R4		-0.183729	0.26197	0.07824
FAM46A	0.948548	1.1233	0.261948	2.3338
CRBN	0.121459		0.261524	0.382983
ENPP1		-0.585856	0.261309	-0.324548
TNFRSF10C		0.256004	0.261071	0.517074
HMGXB3	0.162739	0.404659	0.260936	0.828334
METTL15	0.16124	0.374984	0.260653	0.796877
C6orf47	-0.18124		0.260614	0.0793736
SLC16A7	0.245041	-0.518475	0.260575	-0.0128583
DNAJC24	0.172487	0.365827	0.260315	0.798629
ERAP2	0.231521	0.620323	0.260165	1.11201
CDK20		0.743789	0.26014	1.00393
MAGED2			0.259955	0.259955
PNO1	0.18802	0.528122	0.259739	0.975881
SLC35A5	0.271595		0.259723	0.531317
FAM188B		0.710053	0.259629	0.969683
KIAA0141		-0.132063	0.259624	0.127561
TRMT1		0.64283	0.259588	0.902418
COQ5			0.259481	0.259481
DBT		0.162733	0.259447	0.42218
KDM4C		0.343814	0.25941	0.603224
PIK3C3		0.314505	0.259144	0.573649
PITPNM2		0.348323	0.259141	0.607464
ARV1		0.208673	0.25867	0.467343
MAFG	0.56445	0.536344	0.258493	1.35929
DCUN1D1	0.445096	0.253419	0.25836	0.956875
LIFR	0.323454		0.258139	0.581593
SIRT1	0.576915		0.258071	0.834986
FRA10AC1			0.258057	0.258057
CD58		0.285222	0.258042	0.543264
MARCH9	-0.221752	-0.539554	0.258026	-0.503279
PNRC2		0.154861	0.258011	0.412872
RAB33B	0.600776	0.217187	0.257941	1.0759
HS1BP3	-0.170146	0.53115	0.257734	0.618738
RB1			0.257716	0.257716
PELI1	0.601583	-0.217088	0.257603	0.642098
EXT2		0.685285	0.257314	0.942598
EFCAB7		0.231318	0.257226	0.488544
CAPN7	0.208638	0.105203	0.256981	0.570822
PARG			0.256942	0.256942
DDX31		0.455556	0.256777	0.712333
SPRYD7		0.545471	0.256578	0.802049
CAPZA2	0.338285		0.256485	0.59477
CD163L1		1.65645	0.256461	1.91291
ZNF662	0.234449	-0.165198	0.256352	0.325603
HLTF		-0.123259	0.256275	0.133015
DYRK3	0.256437	1.17496	0.255556	1.68695
ANKIB1			0.255491	0.255491
FAM21C		0.46426	0.255478	0.719738
DNASE1L1		0.853357	0.255404	1.10876
ZNF181			0.254878	0.254878
MYO1B		0.188163	0.254788	0.442951
COL17A1		3.28148	0.25441	3.53589
DNAJA3	-0.126743	0.377551	0.254349	0.505157
ADAM17	0.266388	0.146311	0.254304	0.667003
TATDN1			0.254176	0.254176
P2RX6		0.904347	0.254118	1.15847
C1orf56	-0.293627	-0.231142	0.253879	-0.27089
S100A16		0.306535	0.25364	0.560175
ABCA13		0.650825	0.253103	0.903928
PPP1R26		-0.152013	0.252782	0.100769
STK36		0.287	0.252773	0.539773
DISC1		0.330907	0.252678	0.583585
NSMCE1	-0.1917	0.363147	0.252498	0.423945
L3MBTL1		0.25702	0.252319	0.509339
ACBD3	0.390973	0.52013	0.251911	1.16301
MAFF	1.52863	1.07317	0.251887	2.85369
ZNF792	-0.672043	0.560727	0.25185	0.140534
DIMT1	0.212672	0.442209	0.251035	0.905915
OBFC1	-0.133546		0.251025	0.11748
ARMCX4			0.250964	0.250964
TMEM168	0.33004		0.250797	0.580837
TMEM206		0.446678	0.250522	0.6972
KCTD12		0.480385	0.250461	0.730847
SDCBP	0.242507	0.399061	0.250436	0.892004
BCL10	0.689101	0.700409	0.250138	1.63965
MAPK12		0.602084	0.250117	0.852201
XPOT			0.250063	0.250063
ERRFI1	0.290497		0.249823	0.54032
IARS2			0.2498	0.2498
SNAP23	0.15552	0.2096	0.249743	0.614864
ANAPC13		0.529062	0.24961	0.778672
ATP1B1	0.378464	-0.388441	0.24961	0.239633
KIAA1586	0.57923	0.280857	0.24955	1.10964
NABP1	0.170165	1.02757	0.249397	1.44713
PDP1	0.19506	0.228124	0.249207	0.672392
TTC1		0.289469	0.249115	0.538584
PCNP	0.330034	0.367988	0.249028	0.94705
FBXO38	0.207718	0.361613	0.248952	0.818283
PGM2	0.106759	0.441723	0.248707	0.797189
GCLC	0.335767	-0.0971103	0.248484	0.487141
MED28	0.239842		0.248271	0.488113
USO1		0.403868	0.248233	0.6521
RIPK2	0.115216	0.520652	0.248003	0.883872
ATP6V0A2	0.169804	0.169702	0.247898	0.587405
DNAJC10	0.0914089	0.182248	0.247873	0.521529
SLC25A4			0.247809	0.247809
BORCS7	0.346362		0.2478	0.594162
LMAN2	-0.211439	0.153797	0.247589	0.189948
MAGEA12		0.246336	0.247365	0.493701
SNX30			0.247304	0.247304
KCNN4	-0.28966		0.247267	-0.0423923
SNAPC1		0.962688	0.247222	1.20991
HELZ2	0.325905	0.585981	0.247103	1.15899
EIF6			0.24699	0.24699
UBE2W	0.439412	0.577036	0.246612	1.26306
FAM63A		0.432496	0.246432	0.678928
URB1		0.704125	0.246124	0.950248
MED17	0.364748	0.23099	0.246122	0.84186
CASP9		0.176195	0.24543	0.421625
MRPL42	0.252466	0.217537	0.245384	0.715388
CEP19		0.443271	0.245318	0.688589
GPRIN1			0.245162	0.245162
CALCOCO1		0.809524	0.245065	1.05459
PLA2G12A	0.19624	0.191112	0.245012	0.632365
OCIAD1		0.259875	0.244808	0.504683
KIF5C			0.244679	0.244679
RMND5A	0.120816	-0.122602	0.244476	0.24269
GAR1	0.157259		0.244388	0.401647
TP53INP1	1.01365	1.2335	0.244346	2.4915
C12orf29	0.215221	0.340772	0.244312	0.800305
CD47		0.669255	0.244275	0.91353
SLC30A5	0.147163	0.275964	0.244168	0.667296
EID1	0.175862	0.144639	0.244162	0.564664
IL11RA			0.243885	0.243885
NDUFS4			0.243802	0.243802
POLR3D	0.290825	0.504248	0.24364	1.03871
BICD1		0.293402	0.242437	0.535839
RFX3			0.242064	0.242064
OCRL	0.208085	0.192945	0.24201	0.64304
RAB3GAP2		0.241604	0.241955	0.483559
MRPS35			0.241948	0.241948
ZMAT3	0.520319	1.21621	0.241906	1.97843
C11orf54		0.345347	0.241421	0.586768
TUT1		0.201905	0.241103	0.443007
MRPS10		0.14061	0.241006	0.381616
EMC1		0.346185	0.240825	0.58701
NUTF2	-0.14503	-0.402458	0.240821	-0.306667
BAZ1A			0.240766	0.240766
ARMT1	0.254249		0.240678	0.494927
ERI1	0.230051		0.240492	0.470544
TRIM38		0.699455	0.240421	0.939876
HDAC11	-0.192645	0.293128	0.240399	0.340882
MCAM		0.362265	0.240166	0.602431
ACAD11		0.637103	0.239865	0.876968
HECTD2	0.163745		0.23986	0.403606
CDKN1C		-0.747652	0.239777	-0.507875
STK33		-0.138246	0.239743	0.101497
CACNB4	0.237083		0.239686	0.476769
FCF1	0.129594	0.153856	0.23953	0.522981
TCAF1	0.184333		0.239006	0.423339
SLC25A45	0.522377	1.26445	0.238917	2.02574
ARMC9		0.525461	0.238892	0.764353
DHFRL1			0.238767	0.238767
SAR1B	0.189264	0.287497	0.23876	0.715522
PON2		0.39729	0.238685	0.635975
PPFIBP2			0.238558	0.238558
TFB1M		0.406049	0.238466	0.644515
ADGRL2			0.238443	0.238443
EEF2			0.238045	0.238045
FAM217B	0.284496		0.237849	0.522346
PTP4A1	0.774063	0.959338	0.237749	1.97115
ABHD6		0.288202	0.237746	0.525948
WDR3	0.123802	0.538728	0.23773	0.900261
PPP2R5B		0.469494	0.237674	0.707168
GBE1	0.156602	0.751444	0.237653	1.1457
LAPTM4A		0.248522	0.237634	0.486155
KIAA1191	0.0620425	0.337695	0.237583	0.63732
AHSA2	0.239787		0.23758	0.477368
CPNE3	0.232747	0.347897	0.237312	0.817956
AUH			0.237188	0.237188
FBXL4		0.271004	0.237171	0.508175
AGTRAP	-0.170686	0.368913	0.236908	0.435135
MED7	-0.225034	-0.181299	0.236596	-0.169736
[truncated: 10,470 more rows]

## Sheet: B   NF-kB targets
	First phase	Second phase	NFKBIA shRNA
MMP3		4.664	0.618546
TREM1		4.39774	0.72108			Cut off set at <0.05
IL1A	0.97919	3.87204	1.81206			Note that blank cells do not indicate no change, but rather change whose p value > 0.05
TFEC	0.926962	3.68466	0.519822			yellow: known NF-κB targets from the Gilmore Database
CXCL8	1.7876	3.48794	0.567533			* IL-6, MMP8, CXCL1, MAP3K14 (NIK), F3 were validated as targets by qRT-PCR but that did not make a cut off by RNA-seq
BLNK		3.38549				overlap below calculated from values with log2 value >.5
BCL2A1		3.07212				purple = second phase and NFKBIA shRNA conditions overlap
SAA2		3.06604				blue = all three conditions overlap
MMP1		2.93737				red = first and second phase targets overlap
CHI3L1		2.89922	1.0073
KRT15	0.234521	2.83796	0.299909
IL1B		2.78367
MMP10		2.57533
SPP1		2.54326
EBI3		2.49946	0.476597
SAA1		2.46447	-0.494045
TNFSF10		2.38197
CD48		2.33252
ANGPT1	0.429847	2.26666
NRG1		2.24786	-0.622035
THBS2		2.13652
CTSB		2.07892	1.22902
PI3		2.04319	-1.16763
MUC22		2.03665
TRAF1	0.287805	2.01941	-0.3065
CYP19A1		1.99985
KRT3		1.98828
NOS1		1.98027
IL6		1.97261
C3		1.96299
IL23A	0.527345	1.94663	0.576913
CXCL6		1.91137
CXCL3	0.954213	1.88364
KISS1		1.83744	-1.5301
CDKN1A	1.6015	1.83139	0.195407
CXCL10		1.81559
BMP2	0.717156	1.79946
FAS	1.02622	1.79148	0.413849
PDYN		1.77704
LTF		1.73191
BDKRB1	1.78422	1.71794
PLK3	1.22007	1.66153	0.315805
MBP		1.66026
PTX3	0.944485	1.65215
IL12A	1.90974	1.596	0.697957
SELE		1.57337
TGM2		1.57236	-0.154526
CD44		1.55282	-0.300208
APOD		1.544
CXCL11		1.54024
MYLK		1.43644	-0.356385
GRIN2A		1.39205
PRF1		1.34507
SAT1	0.204311	1.33832	-0.178909
SELP		1.28249
CSF2	1.15178	1.27732
IDO1		1.26579
TNIP3		1.26222
PAX8		1.26029
CD86		1.25873
F8		1.24963
CSF1	0.818392	1.24643
BDNF		1.18798
BTK		1.16186
GAD1	0.454042	1.1529
AFP		1.14996	-0.390181
NFKBIZ	0.512366	1.14449	-0.34156
BCL2L1		1.13881	0.350068
CFB		1.13235	1.42014
IFI44L		1.11707	0.477291
IGFBP2		1.11544
CXCL5		1.10523
KITLG	0.552167	1.09
TF		1.08882
ELF3		1.08762
HMOX1		1.07652	-0.39431
CYP2E1		1.06437
SERPINE1	0.505181	1.05908	-0.716548
SERPINA1	-0.24248	1.04661	-0.424461
XDH		1.00414
IL11	0.869257	1.00382	0.319596
CCND1		0.959209	-0.216345
ST8SIA1		0.957872	0.408929
DMP1		0.941898
UPP1		0.930901
CRP		0.925425
TACR1		0.918562
VCAM1		0.908125
MDK	-0.236936	0.886064	0.346014
ASPH	0.138635	0.881677
IL13		0.875072
IL1RN		0.869913
RAG1		0.844247
TAP1	0.194261	0.839767	0.288097
HLA-B		0.837136	0.328693
DUSP1	0.502528	0.825707	-0.208668
IGFBP1		0.825547
CD274	0.61569	0.824218	0.524692
SDC4	0.368662	0.823322
TNFSF13B		0.814494
TNFSF15		0.808486
HLA-G		0.806904
CCND2		0.804736
EDN1	-0.35375	0.785757	-0.614564
FCGRT		0.782274	0.505087
GRM2	0.743909	0.777208
CD38		0.761198
LYZ		0.76023
ABCA1	0.510674	0.754129
FN1		0.736238	-1.17582
EGFR	-0.294269	0.714575
FASLG		0.694519
AKR1C1		0.679199
APOE		0.678596
C4A		0.661842	1.55164
ENO2	0.128719	0.653655	0.566313
RELB	0.449436	0.627469	-0.498966
AGT		0.598231	1.84533
PIGF		0.596471	0.439735
NOX1		0.593606
OLR1		0.590537
NUAK2	1.22663	0.584309
CD209		0.576019
TNFRSF9	0.356083	0.569002	-0.859568
ZNF366		0.568793
BNIP3		0.55987	0.329893
B2M		0.559006	0.390214
HAS1		0.54762
TRPC1		0.545641	0.314229
INHBA	0.551785	0.537445	-1.78679
DIO1		0.532345
NFKB2	0.199454	0.526487
ADAM19	-0.200242	0.525981	-0.535784
RIPK2	0.115216	0.520652	0.248003
TNFAIP3	1.37604	0.515577	-0.518085
PAFAH2	-0.260031	0.512475	0.389354
XIAP	0.311098	0.48578	0.274942
SERPINE2		0.479304	-0.951938
MYC		0.464513
ATP1A2		0.455197	0.693803
PGR		0.454838
CDKN2A		0.450686
HBE1		0.446698
ABCG8		0.442849
CXCL2		0.441213
PTPN1		0.417132
PTGS2	1.16301	0.413416
F11R	-0.215405	0.398432	0.236335
WNT10B		0.397305
PPARGC1B		0.396646
PENK		0.381912
CREB3		0.380498	-0.144928
REV3L	0.279844	0.378211
PLAU		0.367803
BAX		0.361899
CASP4		0.355432	0.293733
GCLM	0.329472	0.350953	-0.247786
CD40		0.344841	0.182668
STAT3	0.195757	0.315311
CYP27B1	0.374746	0.304755
PRDM1	-0.390852	0.294096	-0.379562
VEGFC	-0.227494	0.268617	-0.224199
E2F3	0.344712	0.265334	0.160821
NR3C1		0.260257	0.333003
CFLAR		0.257328	-0.159903
PGK1		0.24507
CDK6		0.209191
GSTP1	-0.177488	0.206179	-0.196527
IER3	1.3398	0.202521	-0.507928
STAT5A	0.154724	0.199607	-0.342949
DCTN4	0.130901	0.159751	-0.168255
TNIP1		0.157714
VPS53	-0.15663	0.150782
SUPV3L1	0.156944	0.144939	0.127873
GCLC	0.335767	-0.0971103	0.248484
CAV1		-0.156055	-0.635697
TLR9	-0.203821	-0.157467
RBBP4		-0.200383
GNB2L1	-0.248616	-0.216079
BMI1	0.219298	-0.21867	0.146121
PSME1		-0.231005
UBE2M		-0.238118
JUNB	1.11432	-0.238295	-0.348601
DPYD		-0.259822	0.198155
UCP2	-0.312767	-0.262205	-0.348598
PDE7A		-0.277696
TRAF2	-0.251177	-0.278704	-0.292756
BCL2L11		-0.280789
KCNK5	0.369097	-0.292167	-0.3394
ERBB2	-0.122948	-0.295027	-0.346646
TAPBP	-0.245067	-0.313034
LAMB2		-0.341022
BCL2		-0.342819
PLCD1		-0.342978	-0.177662
FOS	0.604868	-0.343036
ABCB1		-0.366229	0.319533
BCL3		-0.373992	-0.452575
GNAI2	-0.264054	-0.393509	-0.392202
F3	0.66908	-0.393828	-0.657543
TP53	-0.214513	-0.396114	-0.26331
YY1		-0.399129
IRF2	-0.356884	-0.407062
SOX9		-0.41978	-0.381011
HMGN1		-0.436827	-0.185897
THBS1	-0.241173	-0.450256	-2.15645
PPP5C		-0.4655	-0.172465
HSD17B8		-0.487333
FSTL3		-0.493581	-0.509113
S100A10		-0.528265
PRKACA	-0.442572	-0.551441	-0.730131
TGM1	0.244749	-0.629557	-0.643107
OXTR		-0.70523
FCER2		-0.737029
AR		-0.754776
NOS2	0.50084	-0.798594	-0.549851
AGER	0.250821	-0.812851
SNAI1		-0.838232	-0.724681
IL15		-0.868071	-0.484761
MMP9	-0.253651	-0.909075	-2.27193
GADD45B		-0.909174	-0.579285
SKP2		-0.90976
KRT5		-0.958596	-1.7698
ADORA2A		-0.965033
PIM1	0.634628	-0.967067	-0.857668
HSD11B2		-0.974868
BMP4	-1.13613	-1.00972	-1.04541
ASS1		-1.02797	0.510657
AMH		-1.0631
KLK3	-0.59454	-1.09372	-0.721648
GCNT1	-0.241264	-1.14313	-1.03558
HPSE	0.244781	-1.16587	0.615486
PTGIS		-1.19197
BGN	-0.310604	-1.23951
NCAM1		-1.40803	-0.324805
MYB		-1.55637	-0.593799
PDGFB	0.329612	-1.6944	-1.50313
S100A4		-1.85374
HAMP	-0.663025
PTAFR	-0.454246		-0.646503
LEF1	-0.391243		-0.262159
FTH1	-0.350703		-0.320994
ENG	-0.333255
CCND3	-0.280626		-0.308494
VIM	-0.268658
ST6GAL1	-0.236743		-0.288304
PTEN	0.0787479		-0.235432
SENP2	0.095471
NFKB1	0.11334
HIF1AN	0.127032		0.216279
AMACR	0.179402
AHCTF1	0.185971
IER2	0.214863
GBP1	0.224826
PRKCD	0.254641		0.400362
PIK3CA	0.257751		0.204149
NR4A2	0.384816
PTS	0.391343
TIFA	0.525311		0.270636
KLF10	0.565822
CCL2	0.618719		-1.16663
CD83	0.990669
IRF1	1.27365
NFKBIA	1.3516		-1.32873
TNF	1.47327
IL12B			0.941363
TNFRSF1B			0.782817
TNFAIP2			0.657859
MADCAM1			0.580226
GUCY1A2			0.51515
S100A6			0.482169
TNC			0.41675
SLC16A1			0.211534
SERPINB1			0.209044
LGALS3			-0.258569
SLC6A6			-0.30819
NQO1			-0.388399
CCL28			-0.395142
WT1			-0.402982
LCN2			-0.578811
BACE1			-0.592949
LTA			-0.857867
ICAM1			-0.581012

## Sheet: C   SASP AND SIR
	FIRST WAVE SASP	SECOND PHASE SASP	NFKBIA shRNA SASP			FIRST PHASE SIR	SECOND PHASE SIR	NFKBIA shRNA SIR		RNA-seq and qRT-PCR (for select targets) sorted as SASP or SIR
	INHBA (Activin A)	INHBA (Activin A)					CD14			* IL-6, MMP8, CXCL1 were validated as targets by qRT-PCR but that did not make a cut off by RNA-seq
		AREG (Amphiregulin)					CPA2
	BMP2	BMP2				CXCL3	CXCL3
		CCL7					CXCL5			Cut off set at <0.05
		CCL20					CXCL10			Note that blank cells do not indicate no change, but rather change whose p value > 0.05
			CCL26 (eotaxin 3)				IFIT2	IFIT2		yellow: known NF-κB targets from the Gilmore Database
	CSF2	CSF2					IFIT3	IFIT3
		CSF2RB					IL1A	IL1A
		CXCL5					IL1RN
		EGFR					ISG15
		EREG (Epiregulin)	EREG (Epiregulin)				ITGA2
	FAS	FAS					MAPK11
		FGF7					MSX2
		FN1	GDF15				OAS2
	GDF15	GDF15					OLR1
		GEM					PLA2G2A
	CSF2 (GMCSF)	CSF2 (GMCSF)					PLA2G2F
		CTSB (Cathepsin B)	CTSB (Cathepsin B)
	CXCL8	CXCL8	CXCL8
		NRG1 (heregulin)
		ICAM3
		IGFBP1
		IGFBP2
		IGFBP6
		IGFBP7
	IL1A	IL1A	IL1A
		IL1B
		IL13
		IL6	IL6*
		IL7
		IQGAP2
		ITGA2
		MMP1
		MMP10
	JUN
			MMP13
		MMP3	MMP3
		MMP14
		PIGF
		TIMP1
