# Supplementary material for: Transcriptional repression of NFKBIA triggers constitutive IKK‐ and proteasome‐independent p65/RelA activation in senescence
Source: EMBO J. 2021 Jan 18;40(6):e104296. doi: 10.15252/embj.2019104296 (PMC7957429; doi:10.15252/embj.2019104296)
Supplement: Supplementary file 7 — Source Data for Figure 2 [file EMBJ-40-e104296-s010.zip]

Archive with 4 entries (4 files):
- Figure 2 SD.pdf
- __MACOSX/._Figure 2 SD.pdf
- EMBOJ-2019-104296R1-Figure_2E_Source_Data-sd.xlsx
- __MACOSX/._EMBOJ-2019-104296R1-Figure_2E_Source_Data-sd.xlsx
