# Supplementary material for: Transcriptional repression of NFKBIA triggers constitutive IKK‐ and proteasome‐independent p65/RelA activation in senescence
Source: EMBO J. 2021 Jan 18;40(6):e104296. doi: 10.15252/embj.2019104296 (PMC7957429; doi:10.15252/embj.2019104296)
Supplement: Supplementary file 7 — Source Data for Figure 2 [file EMBJ-40-e104296-s010.zip › EMBOJ-2019-104296R1-Figure_2E_Source_Data-sd.xlsx]

## Sheet: SASP_COPPE
Table OS for figure 2E: Leading edge gene subset from the GSEA comparing the IκBα IEC‐KO gene list (n = 4 villin-Cre x floxed IκBα mice and n = 4 littermate controls; (GSE 139251)(Mikuda et al, 2020), with a gene signature based on a list of SASP factors (Coppé et al., 2010, Table 1)
SYMBOL	DESCRIPTION	RANK IN GENE LIST	RANK METRIC SCORE	RUNNING ES	CORE ENRICHMENT
CCL20	chemokine (C-C motif) ligand 20	16	0.41503751277923584	0.14462382	Yes
IL1B	interleukin 1 beta	114	0.19715507328510284	0.20923325	Yes
AREG	amphiregulin	294	0.13450442254543304	0.24814844	Yes
CCL8	chemokine (C-C motif) ligand 8	330	0.1286676675081253	0.29160923	Yes
TNFRSF11B	tumor necrosis factor receptor superfamily. member 11b (osteoprotegerin)	408	0.11710034310817719	0.32909685	Yes
PLAUR	plasminogen activator. urokinase receptor	510	0.10789479315280914	0.3622622	Yes
PLAU	plasminogen activator. urokinase	888	0.08673235774040222	0.3753855	Yes
MMP14	matrix metallopeptidase 14 (membrane-inserted)	1265	0.07346224039793015	0.38390705	Yes
MIF	macrophage migration inhibitory factor	1823	0.060896459966897964	0.37974477	No
TNFRSF1B	tumor necrosis factor receptor superfamily. member 1b	2163	0.055323462933301926	0.3836069	No
FAS	Fas (TNF receptor superfamily member 6)	2829	0.046238772571086884	0.36936885	No
IL1A	interleukin 1 alpha	4215	0.0337093286216259	0.31779373	No
IL6ST	interleukin 6 signal transducer	4445	0.03207818791270256	0.31854868	No
TNFRSF1A	tumor necrosis factor receptor superfamily. member 1a	4638	0.030607890337705612	0.32048193	No
CTSB	cathepsin B	5268	0.026304272934794426	0.30090976	No
PLAT	plasminogen activator. tissue	6422	0.01942329667508602	0.2549482	No
VEGFA	vascular endothelial growth factor A	7476	0.013660572469234467	0.21154465	No
IGFBP3	insulin-like growth factor binding protein 3	7777	0.012029800564050674	0.20202905	No
CCL3	chemokine (C-C motif) ligand 3	8041	0.01082702074199915	0.19378541	No
IGFBP7	insulin-like growth factor binding protein 7	8892	0.0066086831502616405	0.1572019	No
PTGER4	prostaglandin E receptor 4 (subtype EP4)	8977	0.006238834001123905	0.15554284	No
IGFBP6	insulin-like growth factor binding protein 6	9567	0.003331937128677964	0.1297557	No
MMP3	matrix metallopeptidase 3	9745	0.002493793610483408	0.12252915	No
ANG	angiogenin. ribonuclease. RNase A family. 5	9943	0.0016348195495083928	0.11408651	No
FGF2	fibroblast growth factor 2	11467	-0.005747790914028883	0.04640339	No
IGFBP4	insulin-like growth factor binding protein 4	11590	-0.006404865998774767	0.043063514	No
PIGF	phosphatidylinositol glycan anchor biosynthesis. class F	12200	-0.009368247352540493	0.018475194	No
CXCL2	chemokine (C-X-C motif) ligand 2	12272	-0.009781011380255222	0.018651605	No
SERPINE1	serine (or cysteine) peptidase inhibitor. clade E. member 1	12480	-0.010855586268007755	0.012980673	No
CXCL12	chemokine (C-X-C motif) ligand 12	12505	-0.01098503079265356	0.015729595	No
HGF	hepatocyte growth factor	12709	-0.01197268720716238	0.010632947	No
TIMP2	tissue inhibitor of metalloproteinase 2	14038	-0.01965305395424366	-0.043256555	No
EGFR	epidermal growth factor receptor	14343	-0.021479707211256027	-0.049645618	No
ICAM1	intercellular adhesion molecule 1	14353	-0.021518494933843613	-0.042521194	No
CXCL3	chemokine (C-X-C motif) ligand 3	14387	-0.021722272038459778	-0.036423694	No
CCL26	chemokine (C-C motif) ligand 26	15392	-0.028014276176691055	-0.07255788	No
MMP13	matrix metallopeptidase 13	15437	-0.02820999175310135	-0.06469161	No
IGFBP2	insulin-like growth factor binding protein 2	15755	-0.030293893069028854	-0.06858865	No
NRG1	neuregulin 1	15977	-0.03184004873037338	-0.067551	No
CSF2	colony stimulating factor 2 (granulocyte-macrophage)	16963	-0.03946477174758911	-0.098805465	No
FN1	fibronectin 1	17426	-0.043468065559864044	-0.10472414	No
MMP12	matrix metallopeptidase 12	17770	-0.0468207523226738	-0.104022905	No
IL7	interleukin 7	17873	-0.047589514404535294	-0.092023686	No
CXCL1	chemokine (C-X-C motif) ligand 1	18986	-0.05960339680314064	-0.12203695	No
MMP10	matrix metallopeptidase 10	19028	-0.06025087088346481	-0.10281192	No
EGF	epidermal growth factor	19100	-0.0612633116543293	-0.08460518	No
IL6	interleukin 6	19609	-0.06823476403951645	-0.08395504	No
FGF7	fibroblast growth factor 7	19638	-0.06871280819177628	-0.061171528	No
SERPINB2	serine (or cysteine) peptidase inhibitor. clade B. member 2	20444	-0.08448785543441772	-0.068420604	No
IL13	interleukin 13	20721	-0.09283071756362915	-0.048539504	No
EREG	epiregulin	20892	-0.09881768375635147	-0.021710806	No
IL15	interleukin 15	21750	-0.19396406412124634	0.007001648	No

## Sheet: table header
SYMBOL	Gene name
DESCRIPTION	Gene description supplied in the expression dataset
RANK IN GENE LIST	Position of the gene in the ranked list of genes
RANK METRIC SCORE	Score used to position the gene in the ranked list
RUNNING ES	Running enrichment score; that is, the enrichment score at this point in the ranked list of genes
CORE ENRICHMENT	Genes with a Yes value in this column contribute to the leading-edge subset within the gene set. This is the subset of genes that contributes most to the enrichment result.
