# Supplementary material for: Transcriptional repression of NFKBIA triggers constitutive IKK‐ and proteasome‐independent p65/RelA activation in senescence
Source: EMBO J. 2021 Jan 18;40(6):e104296. doi: 10.15252/embj.2019104296 (PMC7957429; doi:10.15252/embj.2019104296)
Supplement: Supplementary file 8 — Source Data for Figure 3 [file EMBJ-40-e104296-s003.zip]

Archive with 6 entries (6 files):
- Figure 3 SD.pdf
- __MACOSX/._Figure 3 SD.pdf
- EMBOJ-2019-104296R1-Appendix_Figure_S3C_part_1_Source_Data-sd.xlsx
- __MACOSX/._EMBOJ-2019-104296R1-Appendix_Figure_S3C_part_1_Source_Data-sd.xlsx
- EMBOJ-2019-104296R1-Appendix_Figure_S3C_part_2_Source_Data-sd.xlsx
- __MACOSX/._EMBOJ-2019-104296R1-Appendix_Figure_S3C_part_2_Source_Data-sd.xlsx
