# Supplementary material for: Transcriptional repression of NFKBIA triggers constitutive IKK‐ and proteasome‐independent p65/RelA activation in senescence
Source: EMBO J. 2021 Jan 18;40(6):e104296. doi: 10.15252/embj.2019104296 (PMC7957429; doi:10.15252/embj.2019104296)
Supplement: Supplementary file 8 — Source Data for Figure 3 [file EMBJ-40-e104296-s003.zip › EMBOJ-2019-104296R1-Appendix_Figure_S3C_part_1_Source_Data-sd.xlsx]

## Sheet: gsea_report
Table OS for Figure S3C: Report for the GSEA comparing the IκBα IEC‐KO gene list (n = 4 villin-Cre x floxed IκBα mice and n = 4 littermate controls; (GSE 139251)(Mikuda et al, 2020), with 35 signature from the Molecular Signature Database v7.2 containing the term "Senescence". SIZE: Number of genes in the gene set. ES: enrichment score. NES: Normalized enrichment score. FDR: Fale discovery rate. …
NAME	SIZE	ES	NES	NOM p-val	FDR q-val	FWER p-val	RANK AT MAX
ROETH_TERT_TARGETS_UP	12	0.80804265	2.0907068	0.0	0.0018125001	0.001	1002
KAMMINGA_EZH2_TARGETS	40	0.56744576	1.9765553	0.0	0.0065327454	0.006	6612
ONGUSAHA_BRCA1_TARGETS_UP	12	0.6742536	1.7419597	0.017977528	0.06427174	0.082	1668
TANG_SENESCENCE_TP53_TARGETS_DN	48	0.47766006	1.7235823	0.009230769	0.05861208	0.099	2235
CHICAS_RB1_TARGETS_SENESCENT	485	0.32078564	1.6222934	0.0	0.107345976	0.211	3664
FRIDMAN_SENESCENCE_UP	71	0.3951725	1.5119084	0.02208202	0.19961041	0.413	3225
KUMAMOTO_RESPONSE_TO_NUTLIN_3A_DN	9	0.6505643	1.5028867	0.0746988	0.17919376	0.429	4629
ONGUSAHA_TP53_TARGETS	35	0.43919265	1.4607561	0.036649216	0.20045026	0.503	2829
GO_CELL_AGING	95	0.3495227	1.396169	0.023026315	0.25012586	0.626	5960
CHICAS_RB1_TARGETS_LOW_SERUM	69	0.36258596	1.3824476	0.037288137	0.24315187	0.645	4834
LINDVALL_IMMORTALIZED_BY_TERT_UP	61	0.36714768	1.3614094	0.053731345	0.24942453	0.688	2738
CHICAS_RB1_TARGETS_GROWING	216	0.28997093	1.328679	0.014492754	0.2651727	0.74	3198
REACTOME_CELLULAR_SENESCENCE	122	0.28925222	1.2357006	0.09642857	0.3909059	0.893	6409
KEGG_P53_SIGNALING_PATHWAY	62	0.3148315	1.2003942	0.14195584	0.42263952	0.93	6096
REACTOME_OXIDATIVE_STRESS_INDUCED_SENESCENCE	61	0.30558935	1.1610892	0.23275863	0.4683161	0.958	6214
FRIDMAN_SENESCENCE_DN	11	0.45376667	1.1372371	0.30992737	0.4846106	0.967	3686
GO_MULTICELLULAR_ORGANISM_AGING	31	0.36006832	1.1229159	0.31099194	0.48362157	0.973	3903
TANG_SENESCENCE_TP53_TARGETS_UP	30	0.32513392	1.0516771	0.36734694	0.596282	0.989	2738
WP_SENESCENCE_AND_AUTOPHAGY_IN_CANCER	99	0.25009856	1.0401711	0.36524823	0.5903547	0.99	6676
LINDVALL_IMMORTALIZED_BY_TERT_DN	69	0.26092234	0.995338	0.4384858	0.6618652	0.999	2064
CHICAS_RB1_TARGETS_CONFLUENT	499	0.19741224	0.9855642	0.5648148	0.6533426	0.999	3621
REACTOME_ONCOGENE_INDUCED_SENESCENCE	32	0.2982873	0.98532766	0.4816754	0.624731	0.999	6349
DEMAGALHAES_AGING_DN	14	0.3668726	0.9670861	0.49282297	0.6369343	0.999	8791
COURTOIS_SENESCENCE_TRIGGERS	4	0.51382005	0.9415509	0.56427014	0.66147417	1.0	5086
DEMAGALHAES_AGING_UP	47	0.24223451	0.8615286	0.7138889	0.79551566	1.0	4711
FRIDMAN_IMMORTALIZATION_DN	29	0.26168224	0.83478314	0.72386056	0.8101312	1.0	475
BIOCARTA_TEL_PATHWAY	16	0.30233416	0.81319785	0.7107843	0.817404	1.0	5698
KUMAMOTO_RESPONSE_TO_NUTLIN_3A_UP	8	0.35859233	0.80428815	0.6744186	0.8004599	1.0	1341
ROETH_TERT_TARGETS_DN	8	0.302581	0.6993511	0.8317757	0.896869	1.0	4161
