# Supplementary material for: Transcriptional repression of NFKBIA triggers constitutive IKK‐ and proteasome‐independent p65/RelA activation in senescence
Source: EMBO J. 2021 Jan 18;40(6):e104296. doi: 10.15252/embj.2019104296 (PMC7957429; doi:10.15252/embj.2019104296)
Supplement: Supplementary file 8 — Source Data for Figure 3 [file EMBJ-40-e104296-s003.zip › EMBOJ-2019-104296R1-Appendix_Figure_S3C_part_2_Source_Data-sd.xlsx]

## Sheet: REACTOME_CELLULAR_SENESCENCE
Table OS for S3C: Gene subset from the GSEA comparing the IκBα IEC‐KO gene list (n = 4 villin-Cre x floxed IκBα mice and n = 4 littermate controls; GSE 139251)(Mikuda et al, 2020), with the signature REACTOME_CELLULAR_SENESCENCE from the Molecular Signature Database v7.2
NAME	SYMBOL	TITLE	RANK IN GENE LIST	RANK METRIC SCORE	RUNNING ES	CORE ENRICHMENT
row_0	E2F2	E2F transcription factor 2	211	0.15259185433387756	0.029645054	Yes
row_1	SCMH1	sex comb on midleg homolog 1	501	0.10849238187074661	0.044342123	Yes
row_2	MAP3K5	mitogen-activated protein kinase kinase kinase 5	738	0.0933605507016182	0.057572026	Yes
row_3	RPS6KA3	ribosomal protein S6 kinase polypeptide 3	994	0.08246224373579025	0.06712051	Yes
row_4	PHC3	polyhomeotic-like 3 (Drosophila)	1101	0.07823127508163452	0.08241893	Yes
row_5	MOV10	Moloney leukemia virus 10	1505	0.06792110949754715	0.081424706	Yes
row_6	CCNE1	cyclin E1	1548	0.06711422652006149	0.09679582	Yes
row_7	HMGA1	high mobility group AT-hook 1	1553	0.06703809648752213	0.11389186	Yes
row_8	CABIN1	calcineurin binding protein 1	1627	0.06524591892957687	0.12735821	Yes
row_9	SUZ12	suppressor of zeste 12 homolog (Drosophila)	1698	0.06344085186719894	0.140497	Yes
row_10	CDKN2B	cyclin-dependent kinase inhibitor 2B (p15. inhibits CDK4)	1744	0.06270261853933334	0.15459326	Yes
row_11	ATM	ataxia telangiectasia mutated	1895	0.05963470786809921	0.16307822	Yes
row_12	MAPKAPK3	mitogen-activated protein kinase-activated protein kinase 3	1935	0.05882513150572777	0.17645048	Yes
row_13	CCNA2	cyclin A2	2235	0.0543195903301239	0.17672491	Yes
row_14	RELA	v-rel reticuloendotheliosis viral oncogene homolog A (avian)	2316	0.05288328602910042	0.18668331	Yes
row_15	CDKN2C	cyclin-dependent kinase inhibitor 2C (p18. inhibits CDK4)	2347	0.05232108011841774	0.19879226	Yes
row_16	ANAPC1	anaphase promoting complex subunit 1	2422	0.05132322013378143	0.20862399	Yes
row_17	ANAPC7	anaphase promoting complex subunit 7	2668	0.048059459775686264	0.20976394	Yes
row_18	ACD	adrenocortical dysplasia	2674	0.047989945858716965	0.22190423	Yes
row_19	ASF1A	anti-silencing function 1A histone chaperone	2704	0.0476967915892601	0.23286715	Yes
row_20	TNRC6A	trinucleotide repeat containing 6a	2754	0.04714592918753624	0.24276988	Yes
row_21	ANAPC15	anaphase prompoting complex C subunit 15	3018	0.044275641441345215	0.24210815	Yes
row_22	RING1	ring finger protein 1	3046	0.044007088989019394	0.2522118	Yes
row_23	PHC2	polyhomeotic-like 2 (Drosophila)	3265	0.04191739112138748	0.25300816	Yes
row_24	HIRA	histone cell cycle regulation defective homolog A (S. cerevisiae)	3403	0.04069191589951515	0.25720727	Yes
row_25	TERF2	telomeric repeat binding factor 2	4089	0.03472130373120308	0.23470901	Yes
row_26	IL1A	interleukin 1 alpha	4215	0.0337093286216259	0.23765922	Yes
row_27	TFDP1	transcription factor Dp 1	4225	0.033637531101703644	0.24591641	Yes
row_28	KDM6B	KDM1 lysine (K)-specific demethylase 6B	4696	0.030173122882843018	0.23211637	Yes
row_29	KAT5	K(lysine) acetyltransferase 5	4819	0.029333429411053658	0.23407637	Yes
row_30	CDKN2A	cyclin-dependent kinase inhibitor 2A	4883	0.028854835778474808	0.23862167	Yes
row_31	CDC27	cell division cycle 27	4914	0.028658699244260788	0.24463144	Yes
row_32	RAD50	RAD50 homolog (S. cerevisiae)	4922	0.028602484613656998	0.2516826	Yes
row_33	UBE2S	ubiquitin-conjugating enzyme E2S	5008	0.02801438793540001	0.25500128	Yes
row_34	ANAPC10	anaphase promoting complex subunit 10	5174	0.02700316719710827	0.25438654	Yes
row_35	MAP2K7	mitogen-activated protein kinase kinase 7	5335	0.025816315785050392	0.2536954	Yes
row_36	CBX4	chromobox 4	5376	0.025599798187613487	0.2584576	Yes
row_37	CDKN1A	cyclin-dependent kinase inhibitor 1A (P21)	5499	0.024896109476685524	0.25927386	Yes
row_38	TNRC6C	trinucleotide repeat containing 6C	5511	0.02483178861439228	0.26516947	Yes
row_39	ID1	inhibitor of DNA binding 1	5598	0.024312011897563934	0.2674879	Yes
row_40	UBN1	ubinuclein 1	5980	0.02207818441092968	0.25568727	Yes
row_41	MDM4	transformed mouse 3T3 cell double minute 4	6092	0.021396346390247345	0.2561064	Yes
row_42	CDK4	cyclin-dependent kinase 4	6096	0.021373596042394638	0.26147792	Yes
row_43	PHC1	polyhomeotic-like 1 (Drosophila)	6136	0.02112327143549919	0.26513216	Yes
row_44	RBBP4	retinoblastoma binding protein 4	6163	0.020974038168787956	0.26934478	Yes
row_45	TNRC6B	trinucleotide repeat containing 6b	6214	0.02068987675011158	0.2723823	Yes
row_46	UBE2C	ubiquitin-conjugating enzyme E2C	6295	0.0202214103192091	0.2739218	Yes
row_47	EP400	E1A binding protein p400	6342	0.019968397915363312	0.276957	Yes
row_48	ETS1	E26 avian leukemia oncogene 1. 5 domain	6349	0.019924651831388474	0.28181732	Yes
row_49	NFKB1	nuclear factor of kappa light polypeptide gene enhancer in B cells 1. p105	6379	0.019690649583935738	0.28556138	Yes
row_50	UBE2E1	ubiquitin-conjugating enzyme E2E 1	6409	0.0194841455668211	0.28925222	Yes
row_51	TNIK	TRAF2 and NCK interacting kinase	6603	0.018357211723923683	0.28512344	No
row_52	EHMT1	euchromatic histone methyltransferase 1	6618	0.01827266253530979	0.28919065	No
row_53	HMGA2	high mobility group AT-hook 2	6760	0.017487363889813423	0.28722495	No
row_54	RPS6KA2	ribosomal protein S6 kinase. polypeptide 2	6852	0.016987396404147148	0.28742585	No
row_55	NBN	nibrin	7291	0.014609680511057377	0.27108327	No
row_56	CDC26	cell division cycle 26	7306	0.014483420178294182	0.27417377	No
row_57	EZH2	enhancer of zeste 2 polycomb repressive complex 2 subunit	7351	0.01424507237970829	0.27582556	No
row_58	RPS27A	ribosomal protein S27A	7390	0.01405034027993679	0.2777026	No
row_59	RBBP7	retinoblastoma binding protein 7	7504	0.013546453788876534	0.27600655	No
row_60	MAPK7	mitogen-activated protein kinase 7	7639	0.012840377166867256	0.2731644	No
row_61	MAPK9	mitogen-activated protein kinase 9	7854	0.01170884259045124	0.26635784	No
row_62	TINF2	Terf1 (TRF1)-interacting nuclear factor 2	7862	0.011668257415294647	0.26904407	No
row_63	UBC	ubiquitin C	8133	0.010325513780117035	0.25931	No
row_64	LMNB1	lamin B1	8142	0.010268374346196651	0.2615895	No
row_65	ANAPC5	anaphase-promoting complex subunit 5	8195	0.010043621994554996	0.26179105	No
row_66	UBA52	ubiquitin A-52 residue ribosomal protein fusion product 1	8244	0.009773675352334976	0.26210666	No
row_67	TERF1	telomeric repeat binding factor 1	8265	0.00962876807898283	0.26367036	No
row_68	MDM2	transformed mouse 3T3 cell double minute 2	8737	0.007312233094125986	0.2439318	No
row_69	ERF	Ets2 repressor factor	8756	0.007222597487270832	0.24496712	No
row_70	IGFBP7	insulin-like growth factor binding protein 7	8892	0.0066086831502616405	0.2404728	No
row_71	EED	embryonic ectoderm development	8938	0.006390680093318224	0.24005412	No
row_72	CBX8	chromobox 8	9244	0.004753525368869305	0.227277	No
row_73	MAP2K3	mitogen-activated protein kinase kinase 3	9285	0.0045248824171721935	0.22660695	No
row_74	RPS6KA1	ribosomal protein S6 kinase polypeptide 1	9314	0.004387278109788895	0.22645235	No
row_75	STAT3	signal transducer and activator of transcription 3	9351	0.004216317553073168	0.22588639	No
row_76	MAPK3	mitogen-activated protein kinase 3	9545	0.003398546250537038	0.21790187	No
row_77	ETS2	E26 avian leukemia oncogene 2. 3 domain	9663	0.0029532441403716803	0.21329169	No
row_78	AGO3	argonaute RISC catalytic subunit 3	9879	0.001867609447799623	0.20390256	No
row_79	UBE2D1	ubiquitin-conjugating enzyme E2D 1	10184	0.0	0.18994607	No
row_80	CDK2	cyclin-dependent kinase 2	10379	0.0	0.18103963	No
row_81	MAPK1	mitogen-activated protein kinase 1	10823	-0.0029116622172296047	0.16145225	No
row_82	FZR1	fizzy/cell division cycle 20 related 1 (Drosophila)	10864	-0.0030631180852651596	0.16040543	No
row_83	ANAPC16	anaphase promoting complex subunit 16	10869	-0.003082606475800276	0.16101636	No
row_84	CEBPB	CCAAT/enhancer binding protein (C/EBP). beta	11005	-0.0036803430411964655	0.15576722	No
row_85	EHMT2	euchromatic histone lysine N-methyltransferase 2	11263	-0.004785172175616026	0.1452019	No
row_86	UBB	ubiquitin B	11569	-0.0062908753752708435	0.13282105	No
row_87	CDK6	cyclin-dependent kinase 6	11641	-0.0066946460865437984	0.13128708	No
row_88	CDC16	CDC16 cell division cycle 16	11662	-0.006765281315892935	0.13211271	No
row_89	CDC23	CDC23 cell division cycle 23	11665	-0.006773222237825394	0.13376676	No
row_90	MINK1	misshapen-like kinase 1 (zebrafish)	11898	-0.007794187404215336	0.12512478	No
row_91	JUN	jun proto-oncogene	12099	-0.008752535097301006	0.11819893	No
row_92	MAP2K4	mitogen-activated protein kinase kinase 4	12247	-0.00962445605546236	0.11393103	No
row_93	ANAPC4	anaphase promoting complex subunit 4	12631	-0.011572563089430332	0.09933064	No
row_94	RNF2	ring finger protein 2	13083	-0.014040924608707428	0.08224464	No
row_95	TERF2IP	telomeric repeat binding factor 2. interacting protein	13152	-0.014409131370484829	0.08283689	No
row_96	SP1	trans-acting transcription factor 1	13162	-0.014473202638328075	0.086154304	No
row_97	MAPK8	mitogen-activated protein kinase 8	13283	-0.015226460061967373	0.08456992	No
row_98	E2F1	E2F transcription factor 1	13490	-0.01640779711306095	0.079341836	No
row_99	MAP2K6	mitogen-activated protein kinase kinase 6	13544	-0.01672706939280033	0.08122019	No
row_100	E2F3	E2F transcription factor 3	13741	-0.017966529354453087	0.07685297	No
row_101	MAPKAPK5	MAP kinase-activated protein kinase 5	13802	-0.018331805244088173	0.078823596	No
row_102	AGO1	argonaute RISC catalytic subunit 1	13919	-0.019008096307516098	0.07839761	No
row_103	BMI1	Bmi1 polycomb ring finger oncogene	13979	-0.01931828446686268	0.08066841	No
row_104	MAP4K4	mitogen-activated protein kinase kinase kinase kinase 4	14125	-0.02017786167562008	0.07921257	No
row_105	IFNB1	interferon beta 1. fibroblast	14357	-0.021551068872213364	0.07416247	No
row_106	MAPK11	mitogen-activated protein kinase 11	14644	-0.023232394829392433	0.06702072	No
row_107	CDKN2D	cyclin-dependent kinase inhibitor 2D (p19. inhibits CDK4)	15422	-0.02812361903488636	0.03859819	No
row_108	MAPK14	mitogen-activated protein kinase 14	15769	-0.030405627563595772	0.030550843	No
row_109	ANAPC2	anaphase promoting complex subunit 2	16044	-0.032421376556158066	0.026328556	No
row_110	FOS	FBJ osteosarcoma oncogene	16243	-0.03384352847933769	0.025961962	No
row_111	CBX2	chromobox 2	17563	-0.04476982727646828	-0.023052791	No
row_112	CDKN1B	cyclin-dependent kinase inhibitor 1B	17954	-0.04839677736163139	-0.02848277	No
row_113	ANAPC11	anaphase promoting complex subunit 11	18186	-0.05081053450703621	-0.025990976	No
row_114	TFDP2	transcription factor Dp 2	18374	-0.05263155698776245	-0.02100978	No
row_115	CCNA1	cyclin A1	18437	-0.05337338522076607	-0.010098687	No
row_116	AGO4	argonaute RISC catalytic subunit 4	18840	-0.057811934500932693	-0.013652736	No
row_117	MAPKAPK2	MAP kinase-activated protein kinase 2	19281	-0.06363829225301743	-0.017449548	No
row_118	IL6	interleukin 6	19609	-0.06823476403951645	-0.01487381	No
row_119	MAPK10	mitogen-activated protein kinase 10	21371	-0.12351454049348831	-0.06388337	No
row_120	RB1	retinoblastoma 1	21402	-0.12553083896636963	-0.032903936	No
row_121	CCNE2	cyclin E2	21796	-0.21670877933502197	0.004912317	No
