# Supplementary material for: Transcriptional repression of NFKBIA triggers constitutive IKK‐ and proteasome‐independent p65/RelA activation in senescence
Source: EMBO J. 2021 Jan 18;40(6):e104296. doi: 10.15252/embj.2019104296 (PMC7957429; doi:10.15252/embj.2019104296)
Supplement: Supplementary file 9 — Source Data for Figure 4 [file EMBJ-40-e104296-s006.zip › EMBOJ-2019-104296R1-Figure_4D_Source_Data-sd.xlsx]

## Sheet: Tabelle1
name	UT	1.5h	1D	7D	P value (ANOVA one way)	F
CREB pSer133	1.00145	0.640913	0.735437	0.597902	0.0046	25.47
GSK3A and GSK3B pSer 21	0.996306	0.815057	0.66342	0.740562	0.0365	7.798
beta catenin	1.00041	0.836278	0.836278	0.733359	0.0014	47.8
STAT5a/b pTyr694	1.00142	0.900318	0.7893	0.769816	0.0082	18.62
PLCg1	1.001	1.28246	1.03823	1.00683	0.0005	82.6
GSK3B pSer9	1.00015	1.27472	1.01979	1.09421	0.001	55.2
YES pTyr426	1.00426	0.920046	0.998749	0.422703	0.0024	35.5
HSP27 pSer78/82	1.00048	1.42986	1.39624	1.17041	0.0081	399.7
Chk2 pThr68	1.00688	8.51911	5.19937	5.80394	0.0086	18.18
p53 pSer15	1.00106	1.2248	1.37543	1.30011	0.0099	16.81
p53 pSer46	1.00263	1.07985	1.43538	1.59756	0.001	55.99
p53 pSer 392	1.0025	1.02035	1.42061	1.6777	0.0001	241.2
LOG2 value quantitation from duplicate performed according to the manufacturer's protocol. Only proteins with significant p values are shown.
